# Supplementary material for: vaRHC: an R package for semi-automation of variant classification in hereditary cancer genes according to ACMG/AMP and gene-specific ClinGen guidelines
Source: Bioinformatics. 2023 Mar 14;39(3):btad128. doi: 10.1093/bioinformatics/btad128 (PMC10032633; doi:10.1093/bioinformatics/btad128)
Supplement: btad128_Supplementary_Data [file btad128_supplementary_data.zip]

Archive with 3 entries (2 files):
- btad128_Supplementary_Data/
- btad128_Supplementary_Data/SupplementaryMethods13102023.docx
- btad128_Supplementary_Data/Supplementary_tables10022023.xlsx
