# Supplementary material for: vaRHC: an R package for semi-automation of variant classification in hereditary cancer genes according to ACMG/AMP and gene-specific ClinGen guidelines
Source: Bioinformatics. 2023 Mar 14;39(3):btad128. doi: 10.1093/bioinformatics/btad128 (PMC10032633; doi:10.1093/bioinformatics/btad128)
Supplement: btad128_Supplementary_Data [file btad128_supplementary_data.zip › btad128_Supplementary_Data/Supplementary_tables10022023.xlsx]

## Sheet: ST1-Comparison_other_tools
Supplementary Table 1: Comparison of variant classification tools freely available
This table contains freely available tools that aim to aid in the variant classification process. The user can compare among other features, how to access them, their programming language, inputs and outputs and if the tools considers gene-specificities.
	Focused on Hereditary Cancer			Generic						Focused on Herd. Cardiac conditions
	vaRHC	Cancer Predisposition Sequencing Reporter	Cancer- SIGVAR	InterVar	PathoMAN	ClinGen Pathogenicity Calculator	CharGer	Varsome	Franklin	Cardio- Classifier	CardioVai*
Programming language	R (package)	Python/R	not found	Python	not found	R and javascript +ExtJS (interface)	Python 2.7	not found	not found	perl and PHP	not found
Free use?	yes	yes	yes, for research use only	yes	yes	yes	yes	with restriccions	yes	yes	not found
License type	CC BY 4.0	MIT	not found	GNU General Public License (GPL) version 3	own personal or research purposes and not for any commercial purposes,	GNU Affero General Public License 3.0	general Public License (LGPL) v3.0	commercial software	not found	https://www.cardioclassifier.org/FinalLicenceAgreement.pdf
Input	vcf file or dataframe/single variant with coding dna nomenclature	vcf file	vcf file or single variants in genomic or coding dna nomenclature	pre-annotated or vcf file	single variantsor batch upload with a CSV file (only in genomic)	single variants in HGVS nomenclature	vcf file	single variants with coding dna or genomic nomenclature	vcf file, microarray case or single variants with coding dna or genomic nomenclature	vcf file or single variant	genomic coordinate or HGVS nomenclature
Genome assembly	GRCh37 and GRCh38	GRCh37 and GRCh38	GRCh37	GRCh37 and GRCh38	GRCh37	not found	GRCh37	GRCh37 and GRCh38	GRCh37 and GRCh38	not found	not found
Output	list (R)	Interactive web resource	web resource	- InterVar (command line): tab-delimitted file - wInterVar: web resource	-single variants: web resource -batch upload results: emailed back to the submitter	Interactive HTML report	tsv or html	interactive web resource	Interactive web resource	Interactive web resource	Interactive web resource
Download file format	xlsx file or txt (tab-delimitted ) file	json file, tsv, vcf file	not possible	csv file		pdf			xls file	not possible	txt (tab-delimitted) file
Classification rules - criteria assignation	Updated ACMG/AMP guidelines: - Richards et al., 2015 - Abou Tayoun et al., 2018; - Biesecker et al., 2018	Built largely upon the foundations established by the SherLoc algorithm (Nykamp et al., 2017)	Updated ACMG/AMP guidelines: - Richards et al., 2015 - Abou Tayoun et al., 2018;	ACMG/AMP original guidelines (Richards et al., 2015)	ACMG/AMP original guidelines (Richards et al., 2015)	ACMG/AMP original guidelines (Richards et al., 2015)	ACMG/AMP original guidelines (Richards et al., 2015)	ACMG/AMP guidelines with some considerations (see Rule Strengths section for further details: https://varsome.com/about/resources/acmg-implementation/)	ACMG/AMP original guidelines with some considerations (see https://help.genoox.com/en/collections/2537985-franklin-acmg-automated-classification for further details).	Updated ACMG/AMP guidelines: - Biesecker et al., 2018 - their own thresholds for each ACMG/AMP rule that are specific to the disorder of interest	ACMG/AMP original guidelines with some modifications (ex: introduction of BP8 criterion).
Classification rules - criteria combination	Naturally scaled point system based on a Bayesian formulation: - Tavtigian et al., 2018 - Tavtigian et al., 2020 with restrictions to combinations: - Garrett et al., 2021	It follows SherLoc algorithm: criterion is weighted with positive or negative point scores. Scores are aggregatted to obtain a single variant pathogenicity score (Nykamp et al., 2017)	Adaptation of ACMG/AMP rules to optimize conflict handling rules. - Richards et al., 2015 - Ellard et al., 2019	ACMG/AMP original guidelines (Richards et al., 2015)	ACMG/AMP original guidelines (Richards et al., 2015)	ACMG/AMP original guidelines (Richards et al., 2015)	Custom scoring	Naturally scaled point system based on a Bayesian formulation: - Tavtigian et al., 2018 - Tavtigian et al., 2020	not found	ACMG/AMP original guidelines (Richards et al., 2015)	ACMG/AMP original guidelines (Richards et al., 2015)
Follows gene-specific guidelines	yes	no	yes	no	no	no	no	no	no	yes	yes
if specific, genes/condition(s)	ClinGen specific guidelines: - ATM v1.1 - CDH1 v3.1 - MLH1 Draft v1 - MSH2 Draft v1 - MSH6 Draft v1 - PMS2 Draft v1 - PTEN v2 - TP53 v1.2 Other guidelines: - CHEK2 (Vargas-Parra et al., 2020)		ClinGen specific guidelines: - CDH1 v1 - PTEN v1 - RUNX1 v1 - Hearing loss v1 - RASopathies v1 - PAH v1 - MYH7 v1							inherited cardiac conditions	ClinGen specific guidelines: -MYH7 v1
Access	https://github.com/emunte/vaRHC	https://github.com/sigven/cpsr	http://cancersigvar.bgi.com/	https://wintervar.wglab.org/ and https://github.com/WGLab/InterVar	https://pathoman.mskcc.org/	https://calculator.clinicalgenome.org/site/cg-calculator	https://github.com/ding-lab/CharGer/tree/7d7d2911b89261fa5dceea6395a5d188a82757f2	https://varsome.com/	https://franklin.genoox.com/	https://www.cardioclassifier.org	http://cardiovai.engenome.com/
Release date	November 2022	October 2018	not found	2016	2016	2016	April 2017	2016	not found		2018
Last update: version and date	0.9.0 (January 2023)	1.0.1 (November 2022)	2021	v2.2.1 (August 2021)		3.00.01 (March 2018)	v0.5.4(October 2019)	11.5 (December 2022)	not found	v0.2.0 (2017)	not available

## Sheet: ST2-Criteria used
Supplementary Table 2: Detailed criteria used for each gene.
vaRHC follows gene-specific guidelines for ATM, CDH1, CHEK2, MLH1, MSH2, MSH6, PMS2, PTEN and TP53. For the remaining genes, it follows the guidelines detailed in the General rules column.
(A) Automated, (P) Partially automated, (N) Non-automated
		General rules	ATM (NM_000051.3)	CDH1 (NM_004360.5)	PTEN (NM_000314.4)	MLH1 (NM_000249.3)	MSH2 (NM_000251.2)	MSH6 (NM_000179.2)	PMS2 (NM_000535.5)	TP53 (NM_000546.4)	CHEK2 (NM_007194.3)
			ClinGen v1.1	ClinGen v3.1	ClinGen V2	ClinGen V1-Draft	ClinGen V1-Draft	ClinGen V1-Draft	ClinGen V1-Draft	ClinGen v1.2	Vargas-Parra et al.,2020
PVS1	very_strong	Tayoun(A)	- >= 1 pathogenic variant(s) upstream of closest potential in-frame start codon (p.Met94) (A) - Predicted to undergo NMD <Glu2979) (A) -not predicted to undergo NMD but truncated/altered region is critical to protein function =<3047 (A) - Exon skipping critic site disrupts reading frame (NMD) in N-Solenoid and FATKIN (A) -Exon skipping or cryptic splice site disrupts reading frame but not predict…	- Per modified CDH1 PVS1 decision tree(P)	- Null variant (nonsense, frameshift, canonical ±1 or 2 splice sites, initiation codon, single or multi‐exon deletion) predicted to result in nonsense‐mediated decay or causing truncation/frameshift at or 5′ to c.1121 (P, valor des del stop generat codon 373)	- Nonsense/frameshift variant introducing Premature Termination codon <= codon 753 (A) - Variants at initiation codon (A)	- Nonsense/frameshift variant introducing Premature Termination codon <= codon 891 (A)	- Nonsense/frameshift variant introducing Premature Termination codon <= codon 1341 (A)	Nonsense/frameshift variant introducing Premature Termination codon <= codon 798 (A)	Tayoun(A)	Tayoun(A)					(1) Not to be combined with PP3, not to be used for a confirmed splice defect.
						- Variants at IVS±1 or IVS±2a, where exon skipping or use of a cryptic splice site disrupts reading frame and is predicted to undergo NMD. (1) (A) - Variants where mRNA assays using RNA derived from patient constitutional biological samples indicate that the variant allele results in a splicing aberration (with evidence that the variant allele produces no full-length/reference transcript) leading…				Tayoun(A)	Tayoun(A)					(2) See WF PVS1 automation
	strong	Tayoun(A)	- Exon skipping or use of a cryptic slice site preserves reading frame in N-solenoid (A) - G>non-G at last nucleotide of exon when adjacent intronic seuqenc is not gtrrgt.(A)	- Canonical spice site variants and follow the site-specific recommendations in the splicing table (A)				- Variants at initiation codon (A)	- Variants at initiation codon (A)	Tayoun(A)	Tayoun(A)					(3) This rule does not apply for variants that involve the UTR (i.e exon 1 or last exon) and whole gene duplications
						- Exon skipping or use of a cryptic splice site preserves reading frame and the altered region is critical to protein function (P) (2) - Presumed by default in tandem duplication of ≥ 1 exon resulting in a frameshift before the last splice junction. (3) (N) - G>non-G at last base of exon if first 6 bases of the intron are not GTRRGT. If confirmed to cause a splice defect, then PVS1 should be used…										(4) Only use PM5 if PP3 is supporting for the missense change
	moderate	Tayoun(A)		- G to non-G variants disrupting the last nucleotide of an exon (A) - Canonical splice sites predicted or demonstrated experimentally to result inframe partial(A)		- Nonsense/frameshift variant introducing premature termination codon in codons 754-756 (A)	- Nonsense/frameshift variant introducing premature termination codon in codons 892-934 (A)	- Nonsense/frameshift variant introducing premature termination codon in codons 1342-1360 (A)	- Nonsense/frameshift variant introducing premature termination codon in codons 799-862 (A)	Tayoun(A)	Tayoun(A)					(5) It can only be applied to A-T families and NOT in: breast cancer families, breast cancer case-control studies, variants that meet BA1 or BS1, nor together with PM3 at any strength:
						- Exon skipping or use of a cryptic splice site disrupts reading frame and is NOT predicted to undergo NMD (A)										(6) if BS1 is applied, BS2 must be downgraded to BS2_Supporting
	supporting		- Use of a cryptic splice site preserving reading frame + very small indel alteration + in silico supporting pathogenic (PROVEAN) in HEAT and FATKIN domain (A)													( 7) PM4 is not applied to small in-frame indels because the impact of amino acid level changes of CDH1 variants is inclonclusive
PS1	very_strong					- A predicted missense substitution that encodes the same amino acid change with a different underlying nucleotide change as a previously established Class 5 pathogenic missense variant with normal RNA result*, and is absent from appropriate population control reference groups *Otherwise, if the previously established Class 5 pathogenic missense variant truly is a splice defect, the new missense …										(8) We allow a variants to reach a likely benign classification based on BS1 alone
	strong	- Same aminoacid change as a previously established pathogenic variant regardless of nucleotide change ; use only when there is no expectation of a splice defect for either variant (P) -different silent exonic variant at same nucleotide position as a pathogenic splicing variant, where in silico models (see PP3) predict impact equal to or greater than the known pathogenic variant.(N)	- Same aminoacid change as a previously established pathogenic variant regardless of nucleotide change ; use only when there is no expectation of a splice defect for either variant (P)		- Same amino acid change as a previously established pathogenic or likely pathogenic variant regardless of nucleotide change (none of the variants affect splicing according to predictors) (P) - different variant at same nucleotide position as a pathogenic splicing variant, where in silico models predict impact equal to or greater than the known pathogenic variant. (N)	- A predicted missense substituttion that encodes the same amino acid change with a different unferlying nucleotide change as a previously established Class 5 pathogenic missense variant (RNA not tested and not a predicted splice defect) (P)				- Same amino acid change as a previously established pathogenic variant regardless of nucleotide change, only compare to variants asserted as patogenic by the ClinGen TP53 (EP) + no difference in splicing using RNA data (N)	- Same amino acid change as a previously established pathogenic variant regardless of nucleotide change (check that none of them affect splicing according to splicing predictions or experiments) . Do not use if the mechanism of pathogenicity for the reported mutation is a splicing defect. (A) - different silent exonic variant at same nucleotide position as a pathogenic splicing variant, where in …					(9) Must confirm there is no differenc in splicing using RNA data. Can only compare to variants asserted as pathogenic by the ClinGen TP53 EP
	moderate	- variant meeting de same conditions as for PS1, but compared with a likely pathogenic variant. (P)	- Splice change as a previously established pathogenic variant: can be applied to a variant that is predited similar or worse than another variant with an observed deleterious splice defect (P)			- A predicted missense substitution that encodes the same amino acid change with a different underlying nucelotide change as a previously established Class 4 likely pathogenic missense variant with normal RNA result, and is absent from appropiate population control reference. If the Class 4 variant truly is a splice defect, the new missense variant should be investigated on a functional level for…				- Same amino acid change as a previously established pathogenic variant regardless of nucleotide change, only compare to variants asserted as patogenic by the ClinGen TP53 (EP) + using splicing predictor such as spliceAI (A)						(10) This rule code cannot be applied when a variant also meets BA1 or BS1 criteria.
	supporting															(11) CDH1 gene specifies in its guidelines that the mean coverage should be at least 30X. Nevertheles, a 20x has been asked for specific regions. This is because in some areas such as homopolymers the coverage is less
PS2	very_strong	Following SVI Recommendation for De Novo Criteria (PS2 & PM6) Version 1.0, - 4 points (N)		- Two patients meet the HDGC individual phenotype criteria w/ parental confirmation (N)	- Two proven OR four assumed OR one proven + two assumed de novo observations in a patient with the disease and no family history. (N)					- De novo, proven or assumed : 4 points (N)
	strong	2 points (N)		- One patient meets the HDGC individual phenotype criteria w/parental confirmation (N)	- De novo (both maternity and paternity confirmed) in a patient with the disease and no family history (N)	De novo variants with both maternity and paternity confirmed in a case with MMR deficient LS spectrum tumour (i.e. MSI/immunoloss consistent with affected gene, with no MLH1 methylation in tumour tissue, with affected gene, with no MLH1 consistutional promoter methylation. 2 points per proband. (N)				- De novo, proven or assumed : 2 points (N)
	moderate	1 point (N)				- De novo variants with both maternity and paternity confirmed in a case with LS spectrum tumour (with no tumour data for MSI/immunoloss/metylation, otherwise see PS2). 1 point per proband. (N)				- De novo, proven or assumed : 1 points (N)
	supporting	0.5 points (N)
PS3	very_strong	- Splicing assays (at least 2 control samples): mRNA assays in patient RNA indicate that the variant allele results in a splicing aberration leading to premature stop codon with NMD, with evidence that the variant allele does not produce full-lenght transcript OR that the variant allele results in allele-specific silencing (N)
	strong	- Splicing assays (at least two control samples): mRNA assays in patient RNA indicate that the variant allele results in a splicing aberration leading to an in-frame deletion disrupting a functional domain, with evidence that the variant allele does not produce full-lenght transcript OR that the variant allele results in allele-specific silencing. (N) -Protein assays: in vitro or in vivo function…	- Well-established in vitro or in vivo functional studies supportive of a damaging effect • Protein: Per detailed notes section regarding rescue and radiosensitivity assays (P) • RNA: Use code PVS1_O_Variable	- RNA assay demonstrating abnormal out-of-frame transcripts (N)	- Well‐established in vitro or in vivo functional studies supportive of a damaging effect on the gene or gene product. Defined to include studies showing phosphatase activity <50% of wild type or RNA, mini‐gene, or other assay showing impact on splicing (N)	- CIMRA1 Functional Odds for Pathogenicity > 18.7 (A) - MMR function defect following Figure 1 flowchart (N) - Variants with monoallelic expression: complete loss of expression (<10% of wild-type in cDNA without puromycin) of the variant allele. Full-length transcript should be analysed with and without NMD bloc (N)				- Transactivation assays in yeast (IARC classification based on data from Kato et al, 2003) that demonstrate a low functioning allele (<= 20% activity) (A) AND ( · Evidence of dominant negative effect (DNE) + evidence of LOF from Giacomelli, et al data (A) OR · 2nd assay showing low function (colony formation assays, apoptosis assays, tetramer assays, knock-in mouse models and growth suppression …	- only applicable when two independent well-established functional studies show a deleterious effect, and in the absence of other discordant studies. (P) - According to them, an “Established risk allele” classification is given to variants reported in multiple association studies or that have been determined by robust meta-analysis. “Likely risk allele” is assigned if either the variant has been …
	moderate	- Splicing assays (at least two control samples): similar band intensity for wt and altered transcript but no evidence of no full-lenght variant allele OR Assay performed with a minigene.(N)				- CIMRA Functional Odds for Pathogenicity >4.3 and <= 18.7 (A)				- Transactivation assays in yeast (IARC classification based on data from Kato et al, 2003) that demonstrate a partially functioning allele (>20 and <=75% activity) (A) AND ( · Evidence of DNE + evidence of LOF from Giacomelli, et al data. (A) OR · There is a 2nd assay showing low function (P, only kotler) ) '- Not in Kato but: · Evidence of DNE + evidence of LOF from Giacomelli, et al data. (A) …
	supporting			- RNA assay demonstrating abnormal in-frame transcripts (N)	- Abnormal in vitro cellular assay or transgenic model with phenotype different from wild type that does not meet PS3. (N)	- CIMRA Functional Odds for Pathogenicity >2.08 and <= 4.3 (A)
PS4	very_strong			- >= Sixteen families meet HDGC criteria (N)	- Proband specificity score ≥16.(N)
	strong	- The prevalence of the variant in affected individuals is significantly increased compared with the prevalence in controls: Relative risk or OR, as obtained from case–control studies, is >5.0, and the confidence interval around the estimate of relative risk or OR does not include 1.0. See Richards 2015 for detailed guidance. (N)	-PS4 Case-control studies with OR ≥2, p≤.05 with lower 95% CI >1.5 (N)	- Four-fifteen families meet HDGC criteria (N)	- Use 1: The prevalence of the variant in affected individuals is significantly increased compared with the prevalence in controls. Use 2: Proband specificity score of 4‐15.5 (N)	-				- The prevalence of the variant in affected individuals is significantly increased compared with the prevalence in controls. 4 or more points (10) (N)
	moderate	- In instances of very rare variants where case–control studies may not reach statistical significance, the prior observation of the variant in multiple unrelated patients with the same phenotype, and its absence in controls (less than 1 in 100.000 controls), may be used as moderate level of evidence. This must be used with caution, according to the amount of published studies for that gene, and …		- Two or theree families meet HDGC criteria (N)	- Proband specificity score of 2–3.5 (N)					- 2-3 points (N)	- as obtained from rigorous case–control studies, OR is betwen 1,5 and 5.0 (N)
	supporting			- One familiy meets HDGC criteria (N)						- 1 point (N)
PM1	very_strong
	strong
	moderate	- Located in a reported mutational hotspot OR - critical and well-established relevant functional domain (e.g., active site of an enzyme) without benign variation. (N)			- Located in a mutational hot spot and/or critical and well‐established functional domain. Defined to include residues in catalytic motifs: 90–94, 123–130, and 166–168 (NP_000305.3) (A)					- variants in hot spots (codons 175, 245, 248, 249, 273, 282), but not to variants within functional domains. Use transcript NM_000546.4. (A) - also use rule for variants with >= 10 somatic observations for the same amino acid in cancerhotspots.org (v2). (A)	- only applicable when it affects a higly conserved amino acid of the FHA-domain: (115 -175) or kinase-domain (226-486 )(A)
	supporting
PM2	very_strong
	strong
	moderate	- Absent or less than 1 out of 100,000 alleles (0.001%) in gnomADv2.1.1 (non-cancer) dataset; if present in ≥ 2 individuals within any sub-population, must be present in <one out of 50,000 alleles in that subpopulation. (A)		- <= One out of 100000 alleles in gnomAD cohort; if present in >=2 individuals within a subpopulation, must be present in <= one out of 50000 alleles (A, but gnomAD non cancer + coverage 20x)	- Present at <0.00001 (0.001%) allele frequency in gnomAD or another large sequenced population. If multiple alleles are present within any subpopulation, allele frequency in that subpopulation must be <0.00002 (0.002%). (A)						- Absent or less than 1 out of 100,000 alleles (0.001%) in gnomAD cohort; if present in ≥ 2 individuals within any sub-population, must be present in <one out of 50,000 alleles in that subpopulation (A)
	supporting	-less than 1 out of 50,000 alleles (0.002%) in gnomADv2.1.1 (non-cancer) dataset.(A)	- Absent or in low frequency (<=0.00001 in all sub-populations) (A) (coverage >30X (11).			- Absent/extremely rare (<1 in 50000 alleles) in gnomAD using the non-cancer dataset (A)				- Variant needs to be absent from controls gnomAD non_cancer (A)	- less than 1 out of 20,000 alleles (0.005%) in gnomAD cohort. (A)
PM3	very_strong		- 8.0 (N)
	strong	For recessive disorders,≥3 cases detected in homozygosis or in trans with a pathogenic variant (N)	- 4.0 (N)								- if ≥3 cases (N)
	moderate	For recessive disorders 1-2 cases detected in homozygosis or in trans with a pathogenic variant(N)	- 2.0 (N)			- Co-occurrence (in trans/phase unknown) with a known pathogenic/likely pathogenic sequence variant in the same gene in a patient with clinical features consistent with CMMRD and/or documented MMR deficiency in normal cells. See guidelines for further details (N)					- recessive disorders, detected in homozygosis or in trans with a pathogenic variant
	supporting		- 1.0 (N)
PM4	very_strong
	strong
	moderate	- For Small exonic in-frame deletion or insertion. It can be also applied to CNVs (sub-genic deletion and tandem duplication) predicted to result in an in-frame deletion if the remaining exons are spliced together normally. (P)	- Protein length changes due stop-loss variants as multiple A-T patients are identigied carrying stop-loss variants (A)	- Only apply to stop-loss variants (7) (A)	- Protein length changes due to in‐frame deletions/insertions in a non‐repeat region or stop‐loss variants. Applies to in‐frame insertions or deletions impacting at least one residue in: · a catalytic motif (A) · protein truncation with disruption starting 3′ of c.1121 (A) · variants causing protein extension (A)						- For Small exonic in-frame deletion or insertion (more than 1 aa affected) (A)
	supporting
PM5	very_strong
	strong
	moderate	- Missense change at an amino acid residue where a different missense change determined to be pathogenic or likely pathogenic has been seen before. In addition, variant being interrogated must have a BLOSUM62 score equal to or less than the known variant. (P)			- Missense change at an amino acid residue where a different missense change determined to be pathogenic or likely pathogenic has been seen before. In addition, variant being interrogated must have a BLOSUM62 score equal to or less than the known variant (P)	- Missense change at an aminoacid residue where a different missense change was classified as Class 5 pathogenic on the protein level and not due to aberrant splicing (4) (P) - Variants affecting the same splice site as a confirmed splice variant with similar or worse splicing in silico predictions (recommended splicing algorithms: MaxEntScan, NNSplice, SpiceAI or refer to MMR splicing prediction…				- novel missense change at an amino acid residue where at least two other different missense changes determined to be pathogenic by the TP53 VCEP have been seen before. (P)	- Missense change at an amino acid residue where a different missense change determined to be pathogenic or likely pathogenic has been seen before. In addition, variant being interrogated must have a BLOSUM62 score equal to or less than the known variant. (P)
	supporting		- Apply to frameshifting or trucanting variants as PM5_supporting for variants with premature terminal codons upsteam of p.Arg3047 which are expected to be more severe thant the most C-terminal pathogenic variant p.Arg3047* (A)	- Nonsense and frameshift variants that are predicted/proved to undergo NMD (A) '- Site-specific recommendations for the application of PM5_Supporting for canonical splicing variants are provided in the splicing table.(A)		- Missense change at an aminoacid residue where a different missense change was classified as Class 4 pathogenic on the protein level and not due to aberrant splicing (4) (P)				- novel missense change at an amino acid residue where a different missense change determined to be pathogenic by the TP53 VCEP has been seen before.(A)
PM6	very_strong	Following SVI Recommendation for De Novo Criteria (PS2 & PM6) Version 1.0, - 4 points (N)		- >= Four patients meet the HDG individual phenotype criteria w/o parental confirmation (N)						- De novo proven or assumed: 4 (N)
	strong	2 points (N)		- >= Two patients meet the HDG individual phenotype criteria w/o parental confirmation (N)	- Two probands with presumed de novo occurrence (maternity/paternity not confirmed) with the disease and no family history.(N)					- De novo proven or assumed: 2 (N)
	moderate	1 point (N)		- One patient meets the HDG individual phenotype criteria w/o parental confirmation (N)	- Assumed de novo, but without confirmation of paternity and maternity, in a patient with the disease and no family history. (N)	- Assumed de novo with maternity and /or paternity unconfirmed in a case with LS spectrum tumour (no tumor dat for MSI/immunoloss/methilation)				- De novo proven or assumed: 1(N)
	supporting	0.5 points (N)								- De novo proven or assumed: 0.5 (N)
PP1	very_strong
	strong	- in multiple affected family members under the assumption of complete penetrance, a single causal allele, and no phenocopies: seven meioses across ≥ 2 families(N)		- >= Seven informative meioses across >=2 families (N)	- Co‐segregation with disease in multiple affected family members, with ≥7 meioses observed across at least two families (N)					- Cosegregation must be observed >7 meioses in >1 family in to apply this rule. (N)	- in multiple affected family members under the assumption of complete penetrance, a single causal allele, and no phenocopies: seven meioses across ≥ 2 families(N)
	moderate	- Five to six meioses across ≥ 1 families(N).		- Five- six informative meioses across >=1 family (N)	- Co‐segregation with disease in multiple affected family members, with five or six meioses observed (N)	- Co-segregation with disease in pedigree(s) with a combined Bayes Likelihood Ratio >4.3 & ≤18.7 (N)				- Cosegregation must be observed in 5-6 meioses in 1 family to apply this rule. (N)	- Five to six meioses across ≥ 1 families(N).
	supporting	-Three to four meioses across ≥ 1 families(N)		- Three-four informative meioses across >= 1 family (N)	- Co‐segregation with disease in multiple affected family members, with three or four meioses observed (N)	- Co-segregation with disease in pedigree(s) with a combined Bayes Likelihood Ratio >2.08 & <= 4.3 (N)				- Cosegregation must be observed in 3-4 meioses in 1 family to apply this rule. (N)	-Three to four meioses across ≥ 1 families(N)
PP2	very_strong
	strong
	moderate
	supporting	- Missense variant in a gene with a low rate of benign missense variation & where missense variants are a common mechanism of disease (N)			- Missense variant in a gene that has a low rate of benign missense variation and where missense variants are a common mechanism of disease (A)
PP3	very_strong
	strong
	moderate			- variants affecting the same splice site as a well-characterized (N)		- Missense variant with MAPP+PolyPhen-2 prior probability for pathogenicity >0.81 (A)				- Missense variants: aGVGD (Zebrafish; Class C65 and higher are considered evidence of pathogenicity) and BayesDel (scores >= 0.16 are considered evidence of pathogenic) (A)
	supporting	-Metapredictor REVEL score ≥0.7 (A) - Any splice-AI delta score ≥ 0.5 (A)	- Metapredictor REVEL score >=.733 (A) - Concordance of >= 2 predictors reflecting a splice defect (P, only SPliceAI)	- At least three in silico splicing predictors in agreement (SpliceAI, MaxEntScan, SSF, GeneSplicer, HSF, Trap, varSEAK (P, SpliceAI) -PP3 cannot be applied for canonical splice sites. PP3 code also does not apply o the last nucleotide of exon 3 (c.387G) (A)	- Multiple lines of computational evidence support a deleterious effect on the gene or gene product. To be applied only to synonymous or intronic variants where at least two out of three in silico models predict a splicing impact. (P, only spliceAI). - Not to be applied for variants which may impact the intron 1 splice donor or acceptor sites, and to be used cautiously for variants which may impa…	- Missense variant with MAPP+Polyphen-2 prior probability for pathogenicity >0.68 & ≤ 0.81 (A) '- Predicted splice defect using http://priors.hci.utah.edu/PRIORS (A) '- Predicted splice defect using recommended splicing algorithms SpliceAI (A)				- Missense variants: aGVGD (Zebrafish; Class C25 and higher are considered evidence of pathogenicity) and BayesDel (scores >= 0.16 are considered evidence of pathogenic) (A) - Splicing variants: Evidence of splice effect on a splice metapredictor (SpliceAI, VarSEAK, etc) (P, only spliceAI)	-Metapredictor REVEL score ≥0.7 (A) - Any splice-AI delta score ≥ 0.5 (A)
PP4	very_strong
	strong
	moderate					- 2 independent CRC/Endometrial MSI-H tumours using a standard panel of 5-10 markers and/or loss of MMR protein expression consistent with the variant location.MSI-H tumour with inconsistent protein expression does not meet PP4. MLH1 promoter methylation is to be excluded in the tumours. (N)
	supporting	- Patient’s phenotype or family history is highly specific for a disease (genes associated with pathognomonic signs and symptoms, with (1) well established diagnostic guidelines and (2) greater than 75% test sensitivity) with a single genetic etiology. It can be used with cases from the literature.(N)			- Patient with a histologically confirmed adenomatous polyposis (in general at least 10 synchronous adenomatous polyps should be present) with onset in childhood / adolescence or onset at any age together with a typical extraintestinal manifestation (hepatoblastoma, medulloblastoma, multifocal/bilateral CHRPE, desmoids). (N) (Likely) pathogenic variants in other adenomatous polyposis genes should…	- 1 CRC/Endometrial MSI-H tumour using a standard panel of 5-10 markersg and/or loss of MMR protein expression consistent with the variant location. MSI-H tumour with inconsistent protein expression does not meet PP4. MLH1 promoter methylation is to be excluded in the tumours. (N)
PP5	very_strong
	strong
	moderate
	supporting
BA1	Stand-Alone	- MAF cut-off of ≥1% from any non-founder sub-population in the GnomAD non-cancer v2.1.1 dataset (IC 99%) (A)	- GnomAD filtering allele frequency is greater than expected for disorder: 0.5% (A)	- MAF cutoff of 0.2%. 99.99% CI, subpopulation must >= 2000 alleles and gave a minimum of five variant alleles present (A)	Allele frequency ≥ 0.1% (A)	- Variant reported to occur in control reference groups above Maximum Credible Allele Frequency (MCAF) cutoffs and excluded as founder pathogenic seuqence variants (use continental-scale population frequency on gnomAD to exclude founder effect). Use non-cancer dataset with the following cut-offs: (A)				-Use a minor allele frequency cutoff of >0.001 or 0.1% (99.99% CI, sub-population must have a minimum of 5 alleles present in the sub-population)(A)	- MAF cut-off of ≥1% from any non-founder sub-population in the GnomAD non-cancer v2.1.1 dataset (IC 99%) (A)
						0.001(0.1%)	0.001(0.1%)	0.0022(0.22%)	0.0028(0.28%)
	strong
	moderate
	supporting
BS1	very_strong
	strong	- MAF cut-off >0.5% (A)	- GnomAD filtering allele frequency is greater than expected for disorder: 0.05%(A)	- MAF cutoff of 0.1% (8) (A)	Allele frequency ≥ 0.1% (0.001) (A)	MCAF: >= 0.0001 (0.01%) & < 0.001 (0.1%) (A)	MCAF: >= 0.0001 (0.01%) & < 0.001(0.1%) (A)	MCAF: >= 0.00022(0.022%) & < 0.0022 (0.22%) (A)	MCAF: >= 0.00028(0.028%) % < 0.0028 (0.28%) (A)	-Use a minor allele frequency cutoff of >0.0003 but <0.001 (99.99% CI, sub-population must have a minimum of 5 alleles present in the sub-population)	- MAF cut-off >0.5% (A)
	moderate
	supporting				- Allele frequency from 0.000043 (0.0043%) up to 0.001 (0.1%) in a studied population with >=5 alleles (A)
BS2	very_strong
	strong	- Observed in the homozygous state in a healthy individual: ·One observation if homozygous status confirmed (N) ·Two if not confirmed (P)		- Variant seen in >= 10 individuals w/o GC, DG, gSRC tumors, or LBC & whose families do not suggest HDGC (P, FLOSSIES DB)	- Observed in the homozygous state in a healthy individual. · One observation if homozygous status confirmed with MLPA (N) · two if not confirmed. (P)	- Co-occurrence in trans with a known pathogenic sequence variant in the same gene in a patient with colorectal cancer after age 45 (or other LS cancer above the median age of onset for that cancer in LS), and who has no previous or current evidence of clinial manifestations of CMMRD (N)				- This evidence code can be used when a variant is observed in >8 females who have reached at least 60 years of age without cancer. These individuals all must have come from a single source (single lab, database, etc). Cases cannot be counted across sources. (P, FLOSSIES DB)
	moderate
	supporting	- Two homozygous observations with no clinical data provided. Observations without clinical data provided can be retrieved from the GnomAD non-cancer dataset.(P) - Meets criteria for BS2 but BS1 is also applied. (A)			- Two homozygous observations with no clinical data provided (gnomAD non-neuro)(A) - Meets criteria for BS2 but BS1 is also applied (A)					- This evidence code can be used when a variant is observed in 2-7 females who have reached at least 60 years of age without cancer. These individuals all must have come from a single source (single lab, database, etc). (P, FLOSSIES DB)
BS3	very_strong
	strong	- Splicing assays: mRNA assays in patient RNA indicate no transcript alteration NOR allele-specific silencing. The assays must be performed with NMD-inhibition and at least two control samples. Valid for silent and intronic variants. For missense variants also protein assay needed. (N) -Protein assays:For multi-functional proteins, the affected activity must have been proved to cause this disease…		- Functional RNA studies demonstrating no impact on transcript composition. This rule can only be used to demonstrate lack of splicing and can only be applied to Synonymous, Intronic or Non-coding variants. BS3 may be downgraded based on quality of data(N)	- Well-established in vitro or in vivo functional show no damaging effect: · Splicing assays: mRNA assays in patient RNA indicate no transcript alteration NOR allele-specific silencing. The assays must be performed with NMD-inhibition and at least two control samples. Valid for silent and intronic variants. For missense variants also protein assay needed. (N) · Protein assays:For multi-functional…	- CIMRA Functional Odds for Pathogenicity ≤ 0.05 (A) -Variant-specific proficient function in protein and mRNA-based lab assays as per MMR functional assay flowchart (guidelines) (N) - Synonymous substitutions and intronic variants with no associated mRNA aberration (either splicing or allelic imbalance) as determined by laboratory assays conducted with nonsense-mediated decay inhibition. Wheneve…				- Transactivation assays in yeast (IARC classification based on data from Kato et al, 2003) that demonstrate retained function or supertransactivation (>75% activity)) (A) AND ( · No Evidence of dominant negative effect (DNE) + no evidence of LOF from Giacomelli, et al data (A) OR · 2nd assay demonstrating retained function (P, only Kotler human cells from Kotler 2018 with RFS >= -1 for LOF and R…	- Splicing assays: mRNA assays in patient RNA indicate no transcript alteration NOR allele-specific silencing. The assays must be performed with NMD-inhibition and at least two control samples. Valid for silent and intronic variants. For missense variants also protein assay needed. (P) Protein assays:For multi-functional proteins, the affected activity must have been proved to cause this disease …
	moderate
	supporting				- In vitro or in vivo functional study or studies showing no damaging effect on protein function but BS3 not met (N)	-CIMRA Functional Odds for Pathogenicity >0.05 & ≤0.48 (A)				- Transactivation assays in yeast (IARC classification based on data from Kato et al, 2003) that demonstrate a partially functioning allele (>20 and <=75% activity) (A) AND ( · No Evidence of DNE + no evidence of LOF from Giacomelli, et al data. (A) OR · There is a 2nd assay showing retained function (P, only kotler) ) - Not in Kato but: · No Evidence of DNE + no evidence of LOF from Giacomelli, …
BS4	very_strong
	strong	- Lack of segregation in affected members of 2 or more families. For high-penetrance early onset, non heterogenic diseases, with low probability of phenocopies. If some condition is not met, consider moderate, supporting or no evidence, also according to the number on non-cosegregating meiosis. (N)		- Lack of segregation in affected members of a family (N)	- Lack of segregation in affected members of 2 or more families. For high-penetrance early onset, non heterogenic diseases, with low probability of phenocopies. If some condition is not met, consider moderate, supporting or no evidence, also according to the number on non-cosegregating meiosis.(N)	- Lack of co-segregation with disease in pedigree(s) with a combined Bayes Likelihood Ratio <0.05 (N)				- Variant segregates to opposite side of the family meeting LFS criteria (N) '- Variant is present in > or = 3 living unaffected individuals (at least 2 of which should be female) above 55 years of age. (N)	- Lack of segregation in affected members of 2 or more families. For high-penetrance early onset, non heterogenic diseases, with low probability of phenocopies. If some condition is not met, consider moderate, supporting or no evidence, also according to the number on non-cosegregating meiosis. (N)
	moderate
	supporting				- Lack of segregation in affected members of one family (N)	- Lack of co-segregation with disease in pedigree(s) with a combined Bayes Likelihood Ratioh >0.05 & ≤0.48 (N)
BP1	very_strong
	strong
	moderate
	supporting	-Missense variant in a gene for which primarily truncating variants are known to cause disease(N)
BP2	very_strong
	strong		- <= -4.0 (N)	- Variant observed in trans w/known pathogenic variant (phase confirmed) (N) - Variant observed in the homozygous state in individual w/o personal &/or family history of DGC, LBC or SRC tumors (N)
	moderate		-2.0 (N)
	supporting	- ≥1 case of co-occurrence in trans of the variant with a P/LP variant in well phenotyped non affected individual (for the biallelic phenotype) from our cohort/literature(N) - ≥2 unaffected cases with worse-documented phenotype. (N)	-1.0 (N)	- Variant is observed in cis (or phase is unknown) w/a pathogenic variant (N) - Observed in the homozygous state in gnomAD (A)	- Observed in transwith a pathogenic or likely pathogenic PTEN variant (N) '- At least 3 observation in cis and/or phase unknown with different oathogenic/likely pathogenic PTEN variants (N)					- Variant is observed in trans with a pathogenic or likely pathogenic TP53 variant (phase confirmed) (N) - There are 3 or more observations when phase is unknown with at least two different pathogenic/likely pathogenic TP53 variants. (N)	- ≥1 case of co-occurrence in trans of the variant with a P/LP variant in well phenotyped non affected individual (for the biallelic phenotype) from our cohort/literature(N) - ≥2 unaffected cases with worse-documented phenotype. (N)
BP3	very_strong
	strong
	moderate
	supporting
BP4	very_strong
	strong
	moderate
	supporting	'-Metapredictor REVEL score <0.7 (A) - The 4 splice-AI delta score ≤ 0.15(A)	- Revel score ≤0.249 (<0.25) -concordance of ≥2 predictors reflecting no predicted splice defect (P, only spliceAI)	- Splicing predictions only. At least three in silico aplicing predictors in agreement (SpliceAI, MaxEntScan, SSF, GeneSplicer, HSF, TraP, varSEAK) (P, only SpliceAI)	- Multiple lines of computational evidence suggest no impact on gene or gene product. To be applied only to synonymous or intronic variants where at least 2 out of 3 in silico predict no slicing impact (A SpliceAI + REVEL -> metapredictor)	- - Missense variant with MAPP+PolyPhen-2 prior probability for pathogenicity <0.11 (A) '- For intronic and synonymous variants: Predicted splice defect using http://priors.hci.utah.edu/PRIORS (A) '- SpliceAI recommends no splicing defect (A)				Concordance of two predictors is recommended for this gene: - Missense: aGVGD (Zebrafish; Class C0 or C15 is considered evidence of non-pathogenicity) and BayesDel <0.16 is considered evidence of non-pathogenicity) (A) - Splicing: Evidence of splice effect on a splice metapredictor (SpliceAI, VarSEAK, etc). (P, only spliceAI) Not applicable for synonymus (silents) variants.	'-Metapredictor REVEL score <0.7 (A) - The 4 splice-AI delta score ≤ 0.15(A)
BP5	very_strong
	strong
	moderate
	supporting	- Variant found in a case with an alternate molecular basis for disease(N)		- Variant found in a case with an alternate molecular bassis for the disease. This applies if a P/LP variant is identifiedd in an alternate gene known to cause HDGC (currently only CTNNA1) (N)	- Variant found in a case with an alternate molecular basis for disease. Other gene/disorder must be considered highly penetrant AND patien't personal/family history must demonstrate no overlap between other gene and PTEN (N)	- 2 or 3 tumours: CRC/Endometrial tumours with MSS and/or no loss of MMR protein expression and/or LS spectrum tumoursf with loss of MMR protein(s) that is inconsistent with the gene demonstrating genetic variation (N) '- 1 BRAF V600E (Colon only)/MLH1 methylation (in tumour only) with MSI- H/MLH1 loss. (N)
BP6	very_strong
	strong
	moderate
	supporting
BP7	very_strong
	strong
	moderate
	supporting	- Synonymous or intronic variant (at or beyond +7 to -21 locations) for which splicing prediction algorithms predict no impact to the splice consensus sequence nor the creation of a new splice site. Does not require a conservation prediction.	- Synonymous and deep intronic beyond (but not including +7 and -40 acceptor). (A) - Lack of aberrant splice defect: Please see PVS1_O section (above) for guidance on baseline weights and modifications of weight based on quality for RNA assays (N)	- Synonymous and intronic variants at or beyond +7 to -21 locations. (A)	- A synonymous (silent) variant at or beyond +7/-21 for which splicing prediction algorithms predict no impact to the splice consensus sequence nor the creation of a new splice site AND the nucleotide is not highly conserved (A)	- A synonymous (silent) or intronic variant at or beyond +7/–21 (5′/3′ exonic) (A)				- A synonymous (silent) variant for which splicing prediction algorithms predict no impact to the splice consensus sequence nor the creation of a new splice site AND the nucleotide is not highly conserved. (A)	- A synonymous variant for which splicing prediction algorithms predict no impact to the splice consensus sequence nor the creation of a new splice site and the nucleotide is not highly conserved (PhyloP 100 cons <6.66) (A)

## Sheet: ST3-Criteria combination
Supplementary Table 3: Restrictions to criteria combinations.
Modified from CanVIG-UK Consensus Specification for Cancer Susceptibility Genes ACGS Best Practice Guidelines for Variant Classification (v2.16) https://www.cangene-canvaruk.org/_files/ugd/ed948a_f64f11f58e644521bc88f0b4ef1f5d01.pdf [Accessed: June 2022].
		TOWARDS PATHOGENICITY																			TOWARDS BENIGNITY
		PVS1: Null variant	PM4: Protein length	PS2: De novo confirmed	PM6: De novo unconfirmed	PP4: Phenotype specificity	PS4: Case-control	PM2: Absent from controls	PP2: Low benign missense	PM1: Functional domain	PM5: Same residue	PS1: Same aa change	PP3: in silico	PS3: functional	PM3: in trans	PP1: co-segregation	PP5: Reputable source				BA1/BS1: allele frequency	BS2: healthy homozygote	BS3: Functional	BS4: Non-segregation	BP1: in silico	BP2: observation in trans/cis	BP3: in-frame deletion	BP4: in silico	BP5: alternative cause	BP6: reputable source	BP7: synonymous
	PVS1:Null variant																		BA1/BS1: allele frequency
	PM4: Protein length	1																	BS2: healthy homozygote		9
	PS2: De novo confirmed																		BS3: Functional
	PM6: De novo unconfirmed																		BS4: Non-segregation			1
	PP4: Phenotype specificity																		BP1: in silico
	PS4: Case-control					2													BP2: observation in trans/cis			2		3
	PM2:Absent from controls						3												BP3: in-frame deletion
	PP2: Low benign missense																		BP4: in silico			4					5
	PM1: Hot spots	4	5						6										BP5: alternative cause					6		7
	PM5: Same residue	7	7						8	8									BP6:reputable source
	PS1: Same aa change								8	8	9								BP7: synonymous									8
	PP3: in silico	10	10							18	11
	PS3: functional	12	12							8	13	13	14
	PM3: in trans					15
	PP1: co-segregation					15									16
	PP5: Reputable source					15									17	17
LEGEND					CANVIG-UK (v2.16)								vaRHC										CANVIG-UK								vaRHC
	Permitted: simple	1	PM4	PVS1	Not permitted: PM4 is used for in-frame deletions/insertions that are small (<= exon length), PVS1 is used for larger in-frame multi-exon deletions/duplications .								Same							1	BS2	BS4	Caution: if identification in trans is part of evaluation of co-segregation, these elements cannot both be counted.								Not automated criteria
	Permitted: restrictions or down-weighting
	Not permitted	2	PS4	PP4	Caution: Can not be combined if case-counting used for PS4 and phenotypic features have been included in case-definition								Not automated criteria							2	BS2	BP2	Not permitted: in recessive context BS2 is used for homozygosity, BP2 for heterozygosity								Not automated criteria
	Not possible (different variant types)
	Not automated	3	PM2	PS4	Caution: The same control series can not be used for PM2 and PS4. Can be combined where a second control series is available								Not automated criteria							3	BS4	BP2	Caution: if identification in trans is part of evidence against co-segregation, these elements can not both be counted.								Not automated criteria
	Should not be used
		4	PVS1	PM1	Not permitted: PM1 is reserved for missense/small insertions-deletions.								Same							4	BS3	BP4	Caution: BP4 cannot be awarded for a splicing variant where BS3 has been used (although splice predictions must be consisten with non-spliceogenic effect).								Permitted
		5	PM4	PM1	Permitted: PM1 can be used for missense or small (localised) insertions or deletions.								Permitted without restrictions							5	BP3	BP4	Not permitted: BP3 already recognises sequence context.								Not automated criteria
		6	PP2	PM1	Not permitted: PP2 is used for constraint at gene level, PM1 is use for constraint at domain level.								Permitted: according to Garrett et al., 2021 there may be both a low rate of benign missense variation at a whole gene/gene region level and a specific mutational hot spot/functional domain							6	BS4	BP5	Caution: BP5 cannot be used for alternative explanation where also used in same individual as evidence for non-segregation.								Not automated criteria
		7	PVS1	PM5	Not permitted: PM5 is reserved for missense								Same							7	BP2	BP5	Not permitted: together								Not automated criteria
			PM4	PM5
		8a	PP2	PM5	Not permitted: Where point are awarded for substitution at the same residue/of the same aminoacid, additional points cannot be awarded for constaint at gene/domain level. A varint for which functional data is used can not be awarded PM1, as typically functional data informs delineation of a domain/hot-spot.								Permitted without restrictions							8	BP4	BP7	Caution: absence of predicted splicing effect must be confirmed using in silico tools.								Same (for general rules)
			PP2	PS1
			PM1	PS3																9	BS2	BS1	Permitted								Caution: BS2 can only achieve a supporting strength when combined with BS1 (strong).
		8b	PM1	PM5									Caution: according to Garrett et al., 2021 PM1 should therefore be used at supporting level if used in combination with PS1 or PM5
			PM1	PS1
		9	PS1	PM5	Not permitted: PS1 supercedes PM5								Same
		10	PVS1	PP3	Not permitted: PVS1/PM4 are awarded for pro-pathogenicity mechanism, PP3 cannot be used additionally								Same
		11	PM5	PP3	Caution: PP3 cannot be used where PM5 is used at moderate/strong on account of variant having higher Revel score than reference variants.								Permitted without restrictions
		12	PM4	PS3	Restriction: use of a splicing assay within PS3 is not permitted where PVS1 or PM4 are applied (although a splicing assay may be required for validation of PVS1 or PM4 for an equivocal variant).								Permitted without restrictions
			PVS1	PS3
		13	PM5	PS3	Caution: PM5 and PS1 can only be applied id combination with PS3 if the reference variant can be classified as (likely) pathogenic without the use of functional data								Permitted without restrictions
			PS1	PS3
		14	PP3	PS3	Restriction: PP3 cannot be awarded for a splicing variant where PS3 has been used (although splice predictions must be consistent with splecogenic effect).								Permitted without restrictions
		15	PP4	PM3	Caution: PP4 cannot be used for subphenotypic elements which themselves have been used in the case-definition of specific phenotype for PM3 or for segregation (PM1).								Not automated criteria
			PP4	PP1
		16	PM3	PP1	Caution: if identification in tras is part of evaluation of co-segregation, these elements cannot both be counted								Not automated criteria
		17	PP5	all	Caution: PP5 should only be used (i) where the alternative classification is by a large commercial laboratory offering indication of use of 'in-house' data (ii) multifactorial based classifications (ENIGMA/INSIGHT) where the elements of multifactorial evidence have not been used elsewhere (PP1, PM3, PP4).								PP5 should not be used
		18	PM1	PP3	Permitted								Caution: if using PP3, PM1 should be downgraded to supporting.

## Sheet: ST4-Genes
Supplementary Table 4: Gene transcripts tested for vaRHC package.
The first 3 columns show gene transcrits that have been tested and have worked in our program's performance assessement. The genes coloured in blue have specific guidelines and those in purple follow general rules. Genes in brown find problems in vaRHC (reasons in column F).
Tested genes
It works			It does not work
Main HC genes (n=53)		Other genes with LRG entry
Specific guidelines	General rules
ATM (NM_000051.3)	ALK (NM_004304.4)	A2M	ABCB11*		* SpliceAI annotation file does not contain this LRG transcript. The user can provide a different annotation file to solve this issue.
CDH1 (NM_004360.5)	APC (NM_000038.5)	A4GALT	ABCC2*		** Mutalyzer cannot retrieve the transcript
CHEK2 (NM_007194.3)	BAP1 (NM_004656.3)	AARS1	ABCC4*		*** Liftover problem
MLH1 (NM_000249.3)	BARD1 (NM_000465.2)	ABCA1	ABCG5*		**** Other problems
MSH2 (NM_000251.2)	BMPR1A (NM_004329.2)	ABCB6	ABO***
MSH6 (NM_000179.2)	BRCA1 (NM_007294.3)	ABCB7	ACD****
PMS2 (NM_000535.5)	BRCA2 (NM_000059.3)	ABCC6	ACP5*
PTEN (NM_000314.6)	BRIP1 (NM_032043.2)	ABCC8	ACTB*
TP53(NM_000546.4)	CDK4 (NM_000075.3)	ABCC9	AGK*
	CDKN2A (NM_000077.4, NM_058195.3)	ABCD1	AK1*
	CTNNA1(NM_001903.4)	ABCG2	ALAS2*
	EGFR (NM_005228.4)	ABCG8	ALDOB*
	EPCAM (NM_002354.2)	ABHD5	ALG6*
	ERBB2 (NM_004448.3)	ABL1	ALMS1*
	ERCC3 (NM_000122.1)	ACAD8	ALOX12B*
	EXT1 (NM_000127.2)	ACADM	ALX3*
	EXT2 (NM_000401.3)	ACADSB	ALX4*
	FH (NM_000143.3)	ACAT1	AMER1*
	FLCN (NM_001458.4)	ACHE	AP3D1*
	MEN1 (NM_000244.3)	ACKR1	AP5Z1*
	MET (NM_001127500.3)	ACTA1	AR****
	MUTYH (NM_001128425.1)	ACTA2	ARPC1B*
	NBN (NM_002485.4)	ACTC1	ATP1A3*
	NF1 (NM_000267.3)	ACTN1	ATP8B1*
	NTHL1 (NM_002528.6)	ACTN2	ATXN2*
	PALB2 (NM_024675.3)	ACVRL1	ATXN7*
	POLD1 (NM_001256849.1)	ADA	B2M*
	POLE (NM_006231.3)	ADA2	BBS10*
	POT1 (NM_015450.2)	ADAM17	BSND*
	PTCH1 (NM_000264.4)	ADAMTS13	C1QB*
	RAD51C (NM_058216.2)	ADAR	C1R****
	RAD51D (NM_002878.3)	ADCY1	C8G*
	RET (NM_020975.5)	ADGRV1	CA5A*
	RNF43 (NM_017763.5)	ADORA3	CACNB2
	RUNX1 (NM_001754.4)	ADRA2A	CBLC*
	SDHA (NM_004168.3)	AFG3L2	CD40LG***
	SDHB (NM_003000.2)	AGRN	CD99***
	SDHC (NM_003001.3)	AHSP	CDK12****
	SDHD (NC_000011.9)	AICDA	CFHR5*
	SMAD4 (NM_005359.5)	AIP	CFP****
	STK11 (NM_000455.4)	AIRE	CHM****
	TSC1 (NM_000368.4)	AK2	CHRM2*
	TSC2 (NM_000548.4)	AKAP9	CHRNE*
	VHL (NM_000551.3)	AKT1	CHRNG*
		AKT2	CLN5*
		AKT3	COL17A1*
		ALDOA	COL4A5****
		ALS2	COL9A3*
		AMN	COX6B1*
		AMT	COX7B*
		ANG	CPOX*
		ANK2	CRYAB****
		ANKH	CRYBB1*
		ANKRD1	CSF2RA***
		ANKRD26	CTC1*
		ANO5	CTDP1*
		ANO6	CTLA4*
		ANXA5	CTPS1*
		AP1S1	CYBB***
		AP3B1	CYP21A2*
		AP4E1	CYP26C1*
		APOA1	CYP2D6*
		APOL1	DARS2*
		AQP1	DCLRE1B*
		AQP2	DCLRE1C*
		AQP3	DEK*
		ARHGAP26	DHH*
		ARHGEF10	DIRAS3*
		ARID1A	DKC1***
		ARL14EP	DLX5*
		ART4	DNAJC21*
		ASXL1	DOCK2*
		ASXL2	DSPP*
		ATL1	DUX4****
		ATP13A2	EIF2B5*
		ATP1A2	EIF4A3*
		ATP6V0A4	EMD***
		ATP6V1B1	ENPP1*
		ATR	EPPK1****
		ATRX	ERBB2*
		ATXN1	ERCC5*
		ATXN3	ERLIN2*
		AUH	ESPN*
		AVP	EYA4*
		AVPR2	F9***
		AXIN2	FAM50B*
		B3GALNT1	FANCB***
		B3GALT6	FANCD2*
		B9D1	FCGR1A****
		BAG3	FCGR3B****
		BCAM	FGA*
		BCL10	FGF2****
		BCL2	FMR1****
		BCL2L11	FOXC1*
		BCOR	FOXC2*
		BCORL1	FOXF2*
		BCR	FOXL2*
		BCS1L	FOXP3***
		BICC1	FUT1*
		BIN1	FXN*
		BIRC3	FYB1*
		BLM	G6PD*
		BLNK	GALK1*
		BLOC1S3	GAN*
		BLOC1S6	GATA1***
		BMP10	GCLC****
		BMPER	GET1*
		BMPR2	GFI1B*
		BRAF	GJB1*
		BSCL2	GJB6*
		BSG	GNAS-AS1**
		BTG1	GPC3***
		BTK	GPR101*
		BUB1B	GPR1-AS**
		C1QA	GREM1*
		C1QC	GSS*
		C1S	H19**
		C2	HBA2****
		C3	HBD*
		C4A	HMBS*
		C4B	HOXA13*
		C4BPA	HSD17B10***
		C4BPB	HTT****
		C5	HYMAI****
		C6	IFIH1*
		C7	IFNL3*
		C8A	IGF1R*
		C8B	IGFBP3*
		C9	IKBKG*
		C9orf72	IL17A*
		CACNA1A	IL21*
		CACNA1C	INPP5F*
		CACNA2D1	IQSEC2*
		CACNG2	IRAIN**
		CALCA	IRF7*
		CALCR	ISG15*
		CALM3	ITM2B*
		CALR	JAGN1*
		CALR3	KCNE1****
		CAPN3	KCNH2****
		CARD11	KCNN4*
		CARD14	KCNQ1OT1**
		CARD9	KDSR*
		CASP10	KITLG*
		CASP8	KLF14*
		CASQ2	L1CAM*
		CAV3	LAMA4****
		CAVIN4	LAMP2***
		CBFB	LHB*
		CBL	LIG4*
		CBLB	LMBRD1*
		CBS	LMX1B*
		CC2D2A	LPL*
		CCBE1	LRP2*
		CCDC50	LRPAP1*
		CCDC78	LZTR1*
		CCDC8	MAGEL2*
		CCM2	MALT1*
		CCND1	MAP3K14****
		CCND3	MAP3K6*
		CCT5	MCM4*
		CD109	MEG3**
		CD151	MEG8**
		CD164	MEN1*
		CD19	MEN1*
		CD247	MESTIT1**
		CD27	MIP*
		CD3D	MMAA*
		CD3E	MOGS*
		CD3G	MRTFA***
		CD40	MTHFD1*
		CD44	MYC***
		CD46	MYO3A*
		CD55	NAA60*
		CD59	NDN*
		CD79A	NEFL*
		CD79B	NFAT5*
		CD81	NNAT*
		CD8A	NOTCH1*
		CD9	OPA1*
		CDAN1	ORAI1****
		CDC14A	P2RY12****
		CDC42	PCDH19****
		CDC6	PCSK6*
		CDC73	PHF6****
		CDK6	POU4F3*
		CDKL3	PRPS1***
		CDKN1C	PTPRC*
		CDKN2A	RAG1****
		CEACAM16	RAG2****
		CEBPA	RBM8A*
		CEBPE	RECQL4*
		CEP290	REEP1*
		CEP57	RMRP**
		CFB	RNU4ATAC**
		CFD	RPL26*
		CFH	RPL35A*
		CFHR1	RPS10****
		CFHR2	RPS17****
		CFHR3	RPS27*
		CFHR4	RPS7*
		CFI	RRM2B*
		CFL2	RS1***
		CFTR	RTL1*
		CHD2	S1PR2*
		CHD7	SCB5A*
		CHEK2	SEMA3E*
		CHKB	SETBP1*
		CHST14	SGCE*
		CHST6	SGK2*
		CIC	SH3BP1*
		CIITA	SH3BP2*
		CISD2	SLC22A18*
		CLEC7A	SLC25A38*
		CLN3	SLC37A4****
		CLN6	SLC46A1*
		CLN8	SLITRK6*
		CLPB	SNORD118**
		CLPP	SNU13*
		CLRN1	SPTA1*
		COL1A1	SRP72*
		COL1A2	TBXAS1*
		COL3A1	TERC**
		COL4A1	TMC8****
		COL4A3	TRAPPC9****
		COL4A4	TREX1*
		COL4A6	UBE3A****
		COL5A1	USH1G*
		COL5A2	VPS45*
		COL6A1	WAS***
		COL6A2	XG*
		COL6A3	ZNF597****
		COL7A1
		COLEC11
		COMT
		COPA
		COQ8A
		CORO1A
		COX15
		CPA4
		CPB2
		CPS1
		CR1
		CR2
		CREBBP
		CRLF3
		CRTAP
		CSF3R
		CSRP3
		CSTB
		CTAGE6
		CTF1
		CTNNB1
		CTSC
		CUBN
		CUL1
		CUX1
		CXCR4
		CYBA
		CYCS
		CYLD
		CYP1A1
		CYP1A2
		CYP2B6
		CYP2C19
		CYP2C9
		CYP3A5
		DAG1
		DCC
		DCTN1
		DDB1
		DDB2
		DDR2
		DDX41
		DES
		DHCR24
		DHCR7
		DIAPH1
		DICER1
		DIS3L2
		DLK1
		DLL4
		DMD
		DNAJC19
		DNAJC5
		DNM2
		DNMT1
		DNMT3A
		DNMT3B
		DOCK8
		DOK7
		DOLK
		DPYD
		DSC2
		DSE
		DSG2
		DSP
		DTNA
		DTNBP1
		DVL3
		DYSF
		EDN3
		EGR2
		EIF2AK3
		ELANE
		ELF4
		ELP1
		ENAM
		ENG
		ENO1
		EP300
		EPB42
		EPG5
		EPHB2
		ERBB3
		ERCC1
		ERCC2
		ERCC4
		ERCC6
		ERCC8
		ERMAP
		ESR1
		ETNK1
		ETV6
		EZH2
		F10
		F11
		F12
		F13A1
		F13B
		F2
		F2R
		F2RL3
		F3
		F5
		F7
		F8
		FADD
		FANCA
		FANCC
		FANCE
		FANCF
		FANCG
		FANCI
		FANCL
		FANCM
		FAS
		FASLG
		FBLN5
		FBN1
		FBXW7
		FCGR2A
		FCGR3A
		FCN3
		FECH
		FERMT3
		FGB
		FGD4
		FGF3
		FGFR1
		FGFR2
		FGFR3
		FGG
		FHL1
		FHL2
		FIG4
		FKBP10
		FKBP14
		FKRP
		FKTN
		FLG
		FLI1
		FLNA
		FLNC
		FLT1
		FLT3
		FOXA1
		FOXD4
		FOXL1
		FOXN1
		FOXO1
		FPR1
		FRMD7
		FSHR
		FUBP1
		FUS
		FUT2
		FUT3
		FXR2
		FZD3
		G6PC1
		G6PC3
		GAA
		GARS1
		GATA2
		GATAD1
		GBGT1
		GCK
		GCNT2
		GCSH
		GDAP1
		GFI1
		GFPT1
		GGCX
		GJA1
		GJB2
		GJB4
		GK
		GLA
		GLDC
		GLE1
		GNA11
		GNAQ
		GNE
		GP1BA
		GP1BB
		GP6
		GP9
		GPD1L
		GPI
		GPSM2
		GRB10
		GRIK4
		GRM6
		GRN
		GSDME
		GSR
		GSTP1
		GTF2H5
		GYPA
		GYPB
		GYPC
		GYS2
		H3-3A
		HADHA
		HAMP
		HARS1
		HARS2
		HAX1
		HBA1
		HBB
		HFE
		HK1
		HM13
		HMGCS2
		HNF1A
		HNF4A
		HOXA11
		HOXB13
		HOXD10
		HPS1
		HPS3
		HPS4
		HPS5
		HPS6
		HRAS
		HRG
		HSD17B3
		HSPA9
		HSPB1
		HSPB8
		HTR2A
		HTR2C
		HTR5A
		ICAM4
		ICOS
		IDH1
		IDH2
		IDUA
		IFNGR1
		IFNGR2
		IGF2
		IGF2R
		IGHMBP2
		IGLL1
		IGSF1
		IKBKB
		IKZF1
		IKZF5
		IL10
		IL10RA
		IL10RB
		IL12B
		IL12RB1
		IL12RB2
		IL17F
		IL17RA
		IL17RC
		IL1RN
		IL21R
		IL22
		IL2RA
		IL2RG
		IL36RN
		IL7R
		ILDR1
		ILK
		INO80
		IRAK4
		IRF8
		ITCH
		ITGA2
		ITGA2B
		ITGA7
		ITGAM
		ITGB2
		ITGB3
		ITK
		JAG1
		JAK1
		JAK2
		JAK3
		JPH2
		JUP
		KARS1
		KBTBD13
		KCNA1
		KCNC3
		KCND3
		KCNE2
		KCNE3
		KCNE5
		KCNJ2
		KCNJ5
		KCNK9
		KCNQ1
		KCNQ4
		KCTD7
		KDM6A
		KDR
		KEL
		KERA
		KIAA0586
		KIF1A
		KIF1B
		KIF23
		KIT
		KLF1
		KLF10
		KLKB1
		KLLN
		KMT2A
		KMT2E
		KNG1
		KRAS
		KRIT1
		KRT12
		KRT17
		KRT6A
		KRT83
		L3MBTL1
		LAMA2
		LAMTOR2
		LARGE1
		LARS2
		LCK
		LCT
		LDB3
		LDLR
		LDLRAP1
		LEPR
		LHFPL5
		LIG1
		LIPT2
		LITAF
		LMAN1
		LMNA
		LMO1
		LPIN2
		LRBA
		LRRC8A
		LRSAM1
		LYST
		LYZ
		MAGT1
		MAP2K1
		MAP2K2
		MAPK1
		MAPT
		MARVELD2
		MASP1
		MASP2
		MAX
		MBL2
		MC4R
		MCFD2
		MECOM
		MECP2
		MED25
		MEFV
		MEOX1
		MEOX2
		MESP2
		MEST
		MFN2
		MFSD8
		MIB1
		MITF
		MKRN3
		MKS1
		MLF1
		MLH3
		MLPH
		MMP21
		MMRN1
		MMRN2
		MPIG6B
		MPL
		MPLKIP
		MPO
		MPZ
		MRE11
		MS4A1
		MSTN
		MSX1
		MTHFR
		MTM1
		MTMR2
		MTOR
		MVK
		MYBPC3
		MYD88
		MYH11
		MYH6
		MYH7
		MYH9
		MYL2
		MYL3
		MYLK2
		MYO5A
		MYO6
		MYO7A
		MYOM1
		MYOT
		MYOZ2
		MYPN
		MYSM1
		NAP1L5
		NBEA
		NBEAL2
		NCF1
		NCF2
		NCF4
		NCSTN
		NDRG1
		NEB
		NEBL
		NEUROD1
		NEXN
		NF1
		NF2
		NFKB1
		NFKB2
		NFKBIA
		NGF
		NHEJ1
		NHP2
		NKX2-5
		NLRC4
		NLRP12
		NLRP3
		NOD2
		NOP10
		NPHS1
		NPHS2
		NPM1
		NPPA
		NR0B1
		NRAS
		NSD1
		NTHL1
		NTRK1
		NUP214
		OAT
		OBSCN
		OPRM1
		OTC
		OTX2
		P2RY1
		P3H1
		PANK2
		PARN
		PAX5
		PAX6
		PCSK9
		PDCD10
		PDGFRA
		PDLIM3
		PDP2
		PDYN
		PEG10
		PF4
		PFKM
		PGM3
		PHLDA2
		PHOX2B
		PIEZO1
		PIGA
		PIK3CA
		PIK3CD
		PIK3R1
		PIK3R2
		PIN1
		PKLR
		PKP2
		PLA2G4A
		PLA2G6
		PLAGL1
		PLAT
		PLAU
		PLAUR
		PLCG2
		PLEKHG5
		PLG
		PLN
		PML
		PMP22
		PMS1
		PNP
		POLG
		POLH
		POMGNT1
		POMGNT2
		POMT1
		POMT2
		PPIB
		PPIE
		PPM1D
		PPOX
		PPT1
		PRF1
		PRKACG
		PRKAG2
		PRKAR1A
		PRKCD
		PRKCG
		PRKDC
		PRKG1
		PROC
		PROCR
		PROS1
		PROZ
		PRPF40B
		PRSS1
		PRX
		PSEN1
		PSEN2
		PSENEN
		PSMB8
		PSTPIP1
		PTCH1
		PTGS1
		PTPN11
		PTPRZ1
		RAB27A
		RAB7A
		RAC2
		RAD21
		RAD50
		RAD51
		RAD54L
		RAF1
		RARA
		RASGRP2
		RAX2
		RB1
		RBCK1
		RBM20
		RETREG1
		RFX5
		RFXANK
		RFXAP
		RHAG
		RHBDF2
		RHCE
		RHD
		RHOA
		RHOH
		RIT1
		RNASEH1
		RNASEH2A
		RNASEH2B
		RNASEH2C
		RNF168
		RNF31
		RNF43
		ROCK1
		ROGDI
		RORC
		ROS1
		RPGRIP1L
		RPL11
		RPL15
		RPL19
		RPL27
		RPL5
		RPL9
		RPS14
		RPS19
		RPS24
		RPS26
		RPS29
		RPSA
		RRM1
		RSPO2
		RTEL1
		RUBCN
		RYR1
		RYR2
		SALL1
		SALL4
		SAMHD1
		SART3
		SBDS
		SBF2
		SCN1A
		SCN1B
		SCN3B
		SCN4B
		SCN5A
		SCN8A
		SCN9A
		SDHA
		SDHAF2
		SDHB
		SDHC
		SDHD
		SEC23B
		SELENON
		SEMA7A
		SEPTIN9
		SERPINA1
		SERPINA10
		SERPINA5
		SERPINC1
		SERPIND1
		SERPINE1
		SERPINE2
		SERPINF2
		SERPING1
		SETD2
		SETX
		SF1
		SF3A1
		SF3B1
		SGCA
		SGCB
		SGCD
		SGCG
		SGCZ
		SH2B3
		SH2D1A
		SH3TC2
		SHOC2
		SHOX
		SLC11A2
		SLC12A6
		SLC13A5
		SLC14A1
		SLC25A4
		SLC25A46
		SLC26A2
		SLC26A3
		SLC29A1
		SLC29A3
		SLC2A1
		SLC35C1
		SLC40A1
		SLC4A1
		SLC52A3
		SLC7A7
		SLCO1B1
		SLCO2A1
		SLFN14
		SLX4
		SMAD9
		SMARCA2
		SMARCA4
		SMARCAL1
		SMARCB1
		SMC1A
		SMC3
		SMIM1
		SMN1
		SMN2
		SMO
		SMPX
		SNAI2
		SNTA1
		SOCS3
		SOD1
		SOS1
		SOST
		SOX10
		SOX2
		SP110
		SPAST
		SPINK5
		SPOP
		SPTB
		SPTLC1
		SPTLC2
		SRC
		SRI
		SRSF2
		SSPN
		STAG2
		STAT1
		STAT2
		STAT3
		STAT5B
		STAT6
		STIM1
		STING1
		STK4
		STX11
		STXBP2
		SUFU
		SVOPL
		SYNE1
		SYNE2
		SYNE4
		SYNGAP1
		SYNM
		TACC3
		TAFAZZIN
		TAP1
		TAP2
		TAPBP
		TARDBP
		TBCK
		TBK1
		TBX1
		TBX20
		TBX4
		TBX5
		TBXA2R
		TCAP
		TCF20
		TCF21
		TCF3
		TCIRG1
		TCN2
		TERF2IP
		TERT
		TET2
		TFPI
		TFPI2
		TGFB3
		TGFBR2
		THBD
		THPO
		TICAM1
		TINF2
		TJP2
		TLR3
		TLR4
		TMC6
		TMEM127
		TMEM216
		TMEM43
		TMEM67
		TMPO
		TMPRSS2
		TMPRSS6
		TNFRSF11A
		TNFRSF13B
		TNFRSF13C
		TNFRSF1A
		TNFRSF4
		TNFSF12
		TNNC1
		TNNI2
		TNNI3
		TNNI3K
		TNNT1
		TNNT2
		TNNT3
		TOR1A
		TP63
		TPI1
		TPM1
		TPM2
		TPM3
		TPM4
		TPMT
		TPP1
		TPP2
		TPRN
		TRAF3
		TRAF3IP2
		TREM2
		TRIM32
		TRIM63
		TRNT1
		TRPM7
		TRPV4
		TSHR
		TSPYL1
		TTC37
		TTC7A
		TTN
		TTR
		TUBB1
		TXNRD2
		TYK2
		TYMP
		TYMS
		TYROBP
		U2AF1
		U2AF2
		UBE2T
		UBQLN2
		UGT1A1
		UNC119
		UNC13D
		UNC93B1
		UNG
		UROD
		UROS
		USB1
		USP20
		VAPB
		VCL
		VCP
		VIPAS39
		VKORC1
		VMA21
		VPS13B
		VPS13D
		VPS33B
		VTRNA2-1
		VWF
		WDR27
		WFS1
		WHRN
		WIPF1
		WNK1
		WRAP53
		WRN
		WT1
		XIAP
		XK
		XPA
		XPC
		XRCC1
		XRCC2
		YARS1
		ZAP70
		ZBTB24
		ZDBF2
		ZIC2
		ZMPSTE24
		ZNF331
		ZNF778
		ZRSR2

## Sheet: ST5-Peliminary Classification
Supplementary Table 5: Comparison of automated variant interpretation (vaRHC) versus Manual classification.
Agreements are colored in dark blue. Light blue represents the increase in the fraction of variants that would be well classified only using 3-tier (PAT, VUS, BEN) classification and grey colour represent the total of these variants. The remaining disagreements are colored in yellow.
		Manual classification
		BEN	LBEN	VUS	LPAT	PAT		Comparison Result percentages:
vaRHC	BEN	57	1	0	0	0
	LBEN	7	72	2	0	0		Perfect match	0.634796		0.739812
	VUS	18	56	142	43	47		LBEN vs BEN & LPAT vs PAT	0.105016
	LPAT	0	0	0	30	52		Other Disagreements	0.260188
	PAT	0	0	0	7	104
	BEN - benign
	LBEN - likely benign
	VUS- variant unknown significance
	PAT - pathogenic
	LPAT - likely pathogenic

## Sheet: ST6-Performance assessement
Supplementary Table 6: vaRHC performance criterion by criterion, in comparison with manual classification															Results are shown broken down by criteria and gene in absolute numbers and its frequency. Last two columns summarise the results considering whole variants.
The absolute number and frequency of each agreement/disagreement category are shown. The results for all genes are summarised in the last two columns. The definition of categories is shown at the left
Labels			Absolute number									Frequency									TOTAL
Order	criterion	category	ATM	CDH1	CHEK2	MLH1	MSH2	MSH6	PMS2	PTEN	TP53	ATM	CDH1	CHEK2	MLH1	MSH2	MSH6	PMS2	PTEN	TP53	absolute	%	Correctly assigned	Automation
1	PVS1	Positive Agree	10	147	5	1	1	3	4	20	8	0.434783	0.625532	0.384615	0.0769231	0.047619	0.1	0.4	0.16129	0.0695652	199	34.0753	96.9178	Partial	1) Positive agree: the criterion is assigned by both the manual classification and the program
1	PVS1	Negative Agree	13	85	6	12	19	27	5	93	106	0.565217	0.361702	0.461538	0.923077	0.904762	0.9	0.5	0.75	0.921739	366	62.6712			2) Negative agree: the criterion is denied by both
1	PVS1	Previous Version	0	1	0	0	0	0	0	0	0	0	0.00425532	0	0	0	0	0	0	0	1	0.171233			3) Previous version: the criteria used in the manual classification did not follow the most up to date guidelines for the gene
1	PVS1	Manual Error	0	0	0	0	0	0	0	0	0	0	0	0	0	0	0	0	0	0	0	0			4) Manual Error: the manual choice clearly differs from the criterion statement in the guidelines
1	PVS1	Not Applicable	0	0	0	0	0	0	0	0	0	0	0	0	0	0	0	0	0	0	0	0			8) Not automated: the criterion cannot be computerized
1	PVS1	Refined Criterion	0	0	0	0	0	0	0	2	0	0	0	0	0	0	0	0	0.016129	0	2	0.342466			5) Refined criterion: There is a discrepancy between the manual judgement and the program but in our view the program output is more accurate (e.g., using the non-cancer dataset and disregarding founder populations in gnomAD data for population criteria BA1 and BS1, using certain predictors and cut-offs
1	PVS1	Partially Automated	0	2	2	0	1	0	1	9	1	0	0.00851064	0.153846	0	0.047619	0	0.1	0.0725806	0.00869565	16	2.73973			6) Partially Automated: discrepancies due to the impossibility to fully automate the criteria
1	PVS1	Not Automated	0	0	0	0	0	0	0	0	0	0	0	0	0	0	0	0	0	0	0	0			7) Not assessed: when BA1 is assigned in manual classification, other criteria are sometimes not evaluated, thus the performance of the additional criteria for that variant cannot be compared
2	PS1	Positive Agree	0	0	0	0	0	0	0	0	0	0	0	0	0	0	0	0	0	0	0	0	99.8288	Partial	9) Not Applicable: according to the guidelines the criterion should not be used
2	PS1	Negative Agree	23	234	13	13	21	30	10	124	115	1	0.995745	1	1	1	1	1	1	1	583	99.8288
2	PS1	Previous Version	0	0	0	0	0	0	0	0	0	0	0	0	0	0	0	0	0	0	0	0
2	PS1	Manual Error	0	0	0	0	0	0	0	0	0	0	0	0	0	0	0	0	0	0	0	0
2	PS1	Not Applicable	0	0	0	0	0	0	0	0	0	0	0	0	0	0	0	0	0	0	0	0
2	PS1	Refined Criterion	0	0	0	0	0	0	0	0	0	0	0	0	0	0	0	0	0	0	0	0
2	PS1	Partially Automated	0	1	0	0	0	0	0	0	0	0	0.00425532	0	0	0	0	0	0	0	1	0.171233
2	PS1	Not Automated	0	0	0	0	0	0	0	0	0	0	0	0	0	0	0	0	0	0	0	0
3	PS3	Positive Agree	3	0	4	0	0	1	0	1	21	0.130435	0	0.307692	0	0	0.0333333	0	0.00806452	0.182609	30	5.13699	52.226	Partial
3	PS3	Negative Agree	20	0	8	13	21	29	0	92	91	0.869565	0	0.615385	1	1	0.966667	0	0.741935	0.791304	274	46.9178
3	PS3	Previous Version	0	0	0	0	0	0	0	0	0	0	0	0	0	0	0	0	0	0	0	0
3	PS3	Manual Error	0	0	1	0	0	0	0	0	0	0	0	0.0769231	0	0	0	0	0	0	1	0.171233
3	PS3	Not Applicable	0	0	0	0	0	0	0	0	0	0	0	0	0	0	0	0	0	0	0	0
3	PS3	Refined Criterion	0	0	0	0	0	0	0	0	0	0	0	0	0	0	0	0	0	0	0	0
3	PS3	Partially Automated	0	0	0	0	0	0	0	31	3	0	0	0	0	0	0	0	0.25	0.026087	34	5.82192
3	PS3	Not Automated	0	235	0	0	0	0	10	0	0	0	1	0	0	0	0	1	0	0	245	41.9521
4	PM1	Positive Agree	0	0	3	0	0	0	0	8	18	0	0	0.230769	0	0	0	0	0.0645161	0.156522	29	4.96575	100	Partial
4	PM1	Negative Agree	0	0	10	0	0	0	0	116	96	0	0	0.769231	0	0	0	0	0.935484	0.834783	222	38.0137
4	PM1	Previous Version	0	0	0	0	0	0	0	0	0	0	0	0	0	0	0	0	0	0	0	0
4	PM1	Manual Error	0	0	0	0	0	0	0	0	1	0	0	0	0	0	0	0	0	0.00869565	1	0.171233
4	PM1	Not Applicable	23	235	0	13	21	30	10	0	0	1	1	0	1	1	1	1	0	0	332	56.8493
4	PM1	Refined Criterion	0	0	0	0	0	0	0	0	0	0	0	0	0	0	0	0	0	0	0	0
4	PM1	Partially Automated	0	0	0	0	0	0	0	0	0	0	0	0	0	0	0	0	0	0	0	0
4	PM1	Not Automated	0	0	0	0	0	0	0	0	0	0	0	0	0	0	0	0	0	0	0	0
5	PM2	Positive Agree	15	66	7	10	17	16	6	101	49	0.652174	0.280851	0.538462	0.769231	0.809524	0.533333	0.6	0.814516	0.426087	287	49.1438	99.4863	Full
5	PM2	Negative Agree	6	46	5	3	4	14	4	20	62	0.26087	0.195745	0.384615	0.230769	0.190476	0.466667	0.4	0.16129	0.53913	164	28.0822
5	PM2	Previous Version	0	116	0	0	0	0	0	0	1	0	0.493617	0	0	0	0	0	0	0.00869565	117	20.0342
5	PM2	Manual Error	2	5	1	0	0	0	0	3	2	0.0869565	0.0212766	0.0769231	0	0	0	0	0.0241935	0.0173913	13	2.22603
5	PM2	Not Applicable	0	0	0	0	0	0	0	0	0	0	0	0	0	0	0	0	0	0	0	0
5	PM2	Refined Criterion	0	1	0	0	0	0	0	0	0	0	0.00425532	0	0	0	0	0	0	0	1	0.171233
5	PM2	Partially Automated	0	1	0	0	0	0	0	0	1	0	0.00425532	0	0	0	0	0	0	0.00869565	2	0.342466
5	PM2	Not Automated	0	0	0	0	0	0	0	0	0	0	0	0	0	0	0	0	0	0	0	0
6	PM4	Positive Agree	0	0	0	0	0	0	0	2	0	0	0	0	0	0	0	0	0.016129	0	2	0.342466	100	Partial
6	PM4	Negative Agree	23	235	13	0	0	0	0	122	0	1	1	1	0	0	0	0	0.983871	0	393	67.2945
6	PM4	Previous Version	0	0	0	0	0	0	0	0	0	0	0	0	0	0	0	0	0	0	0	0
6	PM4	Manual Error	0	0	0	0	0	0	0	0	0	0	0	0	0	0	0	0	0	0	0	0
6	PM4	Not Applicable	0	0	0	13	21	30	10	0	115	0	0	0	1	1	1	1	0	1	189	32.363
6	PM4	Refined Criterion	0	0	0	0	0	0	0	0	0	0	0	0	0	0	0	0	0	0	0	0
6	PM4	Partially Automated	0	0	0	0	0	0	0	0	0	0	0	0	0	0	0	0	0	0	0	0
6	PM4	Not Automated	0	0	0	0	0	0	0	0	0	0	0	0	0	0	0	0	0	0	0	0
7	PM5	Positive Agree	3	46	0	0	1	0	0	1	0	0.130435	0.195745	0	0	0.047619	0	0	0.00806452	0	51	8.73288	99.3151	Partial
7	PM5	Negative Agree	20	118	13	12	20	30	10	120	114	0.869565	0.502128	1	0.923077	0.952381	1	1	0.967742	0.991304	457	78.2534
7	PM5	Previous Version	0	70	0	0	0	0	0	0	0	0	0.297872	0	0	0	0	0	0	0	70	11.9863
7	PM5	Manual Error	0	0	0	0	0	0	0	2	0	0	0	0	0	0	0	0	0.016129	0	2	0.342466
7	PM5	Not Applicable	0	0	0	0	0	0	0	0	0	0	0	0	0	0	0	0	0	0	0	0
7	PM5	Refined Criterion	0	1	0	0	0	0	0	0	0	0	0.00425532	0	0	0	0	0	0	0	1	0.171233
7	PM5	Partially Automated	0	0	0	1	0	0	0	1	1	0	0	0	0.0769231	0	0	0	0.00806452	0.00869565	3	0.513699
7	PM5	Not Automated	0	0	0	0	0	0	0	0	0	0	0	0	0	0	0	0	0	0	0	0
8	PP2	Positive Agree	0	0	0	0	0	0	0	60	0	0	0	0	0	0	0	0	0.483871	0	60	10.274	100	Partial
8	PP2	Negative Agree	0	0	0	0	0	0	0	64	0	0	0	0	0	0	0	0	0.516129	0	64	10.9589
8	PP2	Previous Version	0	0	0	0	0	0	0	0	0	0	0	0	0	0	0	0	0	0	0	0
8	PP2	Manual Error	0	0	0	0	0	0	0	0	0	0	0	0	0	0	0	0	0	0	0	0
8	PP2	Not Applicable	23	235	13	13	21	30	10	0	115	1	1	1	1	1	1	1	0	1	460	78.7671
8	PP2	Refined Criterion	0	0	0	0	0	0	0	0	0	0	0	0	0	0	0	0	0	0	0	0
8	PP2	Partially Automated	0	0	0	0	0	0	0	0	0	0	0	0	0	0	0	0	0	0	0	0
8	PP2	Not Automated	0	0	0	0	0	0	0	0	0	0	0	0	0	0	0	0	0	0	0	0
9	PP3	Positive Agree	6	6	0	10	2	3	2	2	29	0.26087	0.0255319	0	0.769231	0.0952381	0.1	0.2	0.016129	0.252174	60	10.274	98.4589	Full
9	PP3	Negative Agree	15	226	7	3	17	25	8	121	83	0.652174	0.961702	0.538462	0.230769	0.809524	0.833333	0.8	0.975806	0.721739	505	86.4726
9	PP3	Previous Version	0	0	0	0	0	0	0	0	2	0	0	0	0	0	0	0	0	0.0173913	2	0.342466
9	PP3	Manual Error	1	0	4	0	1	1	0	0	1	0.0434783	0	0.307692	0	0.047619	0.0333333	0	0	0.00869565	8	1.36986
9	PP3	Not Applicable	0	0	0	0	0	0	0	0	0	0	0	0	0	0	0	0	0	0	0	0
9	PP3	Refined Criterion	1	1	2	0	0	1	0	0	0	0.0434783	0.00425532	0.153846	0	0	0.0333333	0	0	0	5	0.856164
9	PP3	Partially Automated	0	2	0	0	1	0	0	1	0	0	0.00851064	0	0	0.047619	0	0	0.00806452	0	4	0.684932
9	PP3	Not Automated	0	0	0	0	0	0	0	0	0	0	0	0	0	0	0	0	0	0	0	0
10	BA1	Positive Agree	6	34	0	0	0	3	0	3	1	0.206897	0.124088	0	0	0	0.0909091	0	0.0234375	0.00854701	47	7.36677	99.2163	Full
10	BA1	Negative Agree	23	235	13	13	21	30	10	124	115	0.793103	0.857664	1	1	1	0.909091	1	0.96875	0.982906	584	91.5361
10	BA1	Previous Version	0	0	0	0	0	0	0	0	0	0	0	0	0	0	0	0	0	0	0	0
10	BA1	Manual Error	0	2	0	0	0	0	0	0	0	0	0.00729927	0	0	0	0	0	0	0	2	0.31348
10	BA1	Not Applicable	0	0	0	0	0	0	0	0	0	0	0	0	0	0	0	0	0	0	0	0
10	BA1	Refined Criterion	0	2	0	0	0	0	0	1	1	0	0.00729927	0	0	0	0	0	0.0078125	0.00854701	4	0.626959
10	BA1	Partially Automated	0	1	0	0	0	0	0	0	0	0	0.00364964	0	0	0	0	0	0	0	1	0.15674
10	BA1	Not Automated	0	0	0	0	0	0	0	0	0	0	0	0	0	0	0	0	0	0	0	0
11	BS1	Positive Agree	3	1	0	2	3	3	2	7	0	0.103448	0.00364964	0	0.153846	0.142857	0.0909091	0.2	0.0546875	0	21	3.29154	98.4326	Full
11	BS1	Negative Agree	26	264	13	11	18	29	8	117	111	0.896552	0.963504	1	0.846154	0.857143	0.878788	0.8	0.914062	0.948718	597	93.5737
11	BS1	Previous Version	0	0	0	0	0	0	0	0	0	0	0	0	0	0	0	0	0	0	0	0
11	BS1	Manual Error	0	8	0	0	0	0	0	0	2	0	0.0291971	0	0	0	0	0	0	0.017094	10	1.5674
11	BS1	Not Applicable	0	0	0	0	0	0	0	0	0	0	0	0	0	0	0	0	0	0	0	0
11	BS1	Refined Criterion	0	0	0	0	0	0	0	3	4	0	0	0	0	0	0	0	0.0234375	0.034188	7	1.09718
11	BS1	Partially Automated	0	1	0	0	0	1	0	1	0	0	0.00364964	0	0	0	0.030303	0	0.0078125	0	3	0.470219
11	BS1	Not Automated	0	0	0	0	0	0	0	0	0	0	0	0	0	0	0	0	0	0	0	0
12	BS2	Positive Agree	0	0	0	0	0	0	0	1	3	0	0	0	0	0	0	0	0.00806452	0.026087	4	0.684932	40.411	Partial
12	BS2	Negative Agree	0	0	0	0	0	0	0	121	74	0	0	0	0	0	0	0	0.975806	0.643478	195	33.3904
12	BS2	Previous Version	0	0	0	0	0	0	0	0	0	0	0	0	0	0	0	0	0	0	0	0
12	BS2	Manual Error	0	0	0	0	0	0	0	1	0	0	0	0	0	0	0	0	0.00806452	0	1	0.171233
12	BS2	Not Applicable	23	0	13	0	0	0	0	0	0	1	0	1	0	0	0	0	0	0	36	6.16438
12	BS2	Refined Criterion	0	0	0	0	0	0	0	0	0	0	0	0	0	0	0	0	0	0	0	0
12	BS2	Partially Automated	0	0	0	0	0	0	0	1	38	0	0	0	0	0	0	0	0.00806452	0.330435	39	6.67808
12	BS2	Not Automated	0	235	0	13	21	30	10	0	0	0	1	0	1	1	1	1	0	0	309	52.911
13	BS3	Positive Agree	0	0	0	0	0	0	0	0	71	0	0	0	0	0	0	0	0	0.617391	71	12.1575	36.1301	Partial
13	BS3	Negative Agree	23	0	13	13	21	29	0	0	41	1	0	1	1	1	0.966667	0	0	0.356522	140	23.9726
13	BS3	Previous Version	0	0	0	0	0	0	0	0	0	0	0	0	0	0	0	0	0	0	0	0
13	BS3	Manual Error	0	0	0	0	0	0	0	0	0	0	0	0	0	0	0	0	0	0	0	0
13	BS3	Not Applicable	0	0	0	0	0	0	0	0	0	0	0	0	0	0	0	0	0	0	0	0
13	BS3	Refined Criterion	0	0	0	0	0	0	0	0	0	0	0	0	0	0	0	0	0	0	0	0
13	BS3	Partially Automated	0	0	0	0	0	1	0	0	3	0	0	0	0	0	0.0333333	0	0	0.026087	4	0.684932
13	BS3	Not Automated	0	235	0	0	0	0	10	124	0	0	1	0	0	0	0	1	1	0	369	63.1849
14	BP2	Positive Agree	0	0	0	0	0	0	0	0	0	0	0	0	0	0	0	0	0	0	0	0	51.5411	Partial
14	BP2	Negative Agree	0	225	0	0	0	0	0	0	0	0	0.957447	0	0	0	0	0	0	0	225	38.5274
14	BP2	Previous Version	0	0	0	0	0	0	0	0	0	0	0	0	0	0	0	0	0	0	0	0
14	BP2	Manual Error	0	2	0	0	0	0	0	0	0	0	0.00851064	0	0	0	0	0	0	0	2	0.342466
14	BP2	Not Applicable	0	0	0	13	21	30	10	0	0	0	0	0	1	1	1	1	0	0	74	12.6712
14	BP2	Refined Criterion	0	0	0	0	0	0	0	0	0	0	0	0	0	0	0	0	0	0	0	0
14	BP2	Partially Automated	0	8	0	0	0	0	0	0	0	0	0.0340426	0	0	0	0	0	0	0	8	1.36986
14	BP2	Not Automated	23	0	13	0	0	0	0	124	115	1	0	1	0	0	0	0	1	1	275	47.089
15	BP4	Positive Agree	5	5	0	4	13	16	2	12	56	0.217391	0.0227273	0	0.307692	0.619048	0.533333	0.2	0.0967742	0.486957	113	19.8594	97.7153	Full
15	BP4	Negative Agree	17	215	10	9	8	14	8	106	55	0.73913	0.977273	0.769231	0.692308	0.380952	0.466667	0.8	0.854839	0.478261	442	77.6801
15	BP4	Previous Version	0	0	0	0	0	0	0	0	0	0	0	0	0	0	0	0	0	0	0	0
15	BP4	Manual Error	1	0	0	0	0	0	0	0	0	0.0434783	0	0	0	0	0	0	0	0	1	0.175747
15	BP4	Not Applicable	0	0	0	0	0	0	0	0	0	0	0	0	0	0	0	0	0	0	0	0
15	BP4	Refined Criterion	0	0	3	0	0	0	0	6	4	0	0	0.230769	0	0	0	0	0.0483871	0.0347826	13	2.28471
15	BP4	Partially Automated	0	0	0	0	0	0	0	0	0	0	0	0	0	0	0	0	0	0	0	0
15	BP4	Not Automated	0	0	0	0	0	0	0	0	0	0	0	0	0	0	0	0	0	0	0	0
16	BP7	Positive Agree	2	6	0	2	8	9	1	2	0	0.0869565	0.0255319	0	0.153846	0.380952	0.3	0.1	0.016129	0	30	5.13699	99.6575	Full
16	BP7	Negative Agree	21	226	13	11	13	21	9	114	115	0.913043	0.961702	1	0.846154	0.619048	0.7	0.9	0.919355	1	543	92.9795
16	BP7	Previous Version	0	3	0	0	0	0	0	0	0	0	0.012766	0	0	0	0	0	0	0	3	0.513699
16	BP7	Manual Error	0	0	0	0	0	0	0	6	0	0	0	0	0	0	0	0	0.0483871	0	6	1.0274
16	BP7	Not Applicable	0	0	0	0	0	0	0	0	0	0	0	0	0	0	0	0	0	0	0	0
16	BP7	Refined Criterion	0	0	0	0	0	0	0	2	0	0	0	0	0	0	0	0	0.016129	0	2	0.342466
16	BP7	Partially Automated	0	0	0	0	0	0	0	0	0	0	0	0	0	0	0	0	0	0	0	0
16	BP7	Not Automated	0	0	0	0	0	0	0	0	0	0	0	0	0	0	0	0	0	0	0	0

## Sheet: ST7-ATM
Supplementary Table 7: ATM variants used to validate the program and the criteria assigned
Variants were obtained from ClinGen repository. Criteria returned by vaRHC are marked with "_a" (automated) and with "_m" (manual). Discrepancies are fully detailed in the comments column of each criterion.
Gene	variant	vaRCH_Class	ClinGen_Class	PVS1_a	PVS1_m	PVS1_agree	PS1_a	PS1_m	PS1_agree	PS2_a	PS2	PS2_agree	PS3_a	PS3_m	PS3_agree	PS3_comments	PS4_a	PS4_m	PS4_agree	PM1_a	PM1	PM1_agree	PM2_a	PM2_m	PM2_agree	PM2_comments	PM3_a	PM3_m	PM3_agree	PM4_a	PM4_m	PM4_agree	PM5_a	PM5_m	PM5_agree	PM5_comments	PM6_a	PM6	PM6_agree	PP1_a	PP1	PP1_agree	PP1_comments	PP2_a	PP2	PP2_agree	PP3_a	PP3_m	PP3_agree
ATM	c.1073A>G	LBEN	BEN			Negative_agreement			Negative_agreement			Does_not_apply			Negative_agreement	/			Not_automated			Does_not_apply			Negative_agreement	/			Not_automated			Negative_agreement			Negative_agreement	/			Does_not_apply			Does_not_apply				Does_not_apply			Negative_agreement
ATM	c.2614C>T	BEN	BEN			Not_assessed			Not_assessed			Does_not_apply			Not_assessed	/			Not_automated			Does_not_apply			Not_assessed	/			Not_automated			Not_assessed			Not_assessed	/			Does_not_apply			Does_not_apply				Does_not_apply			Not_assessed
ATM	c.2639-17G>T	BEN	BEN			Not_assessed			Not_assessed			Does_not_apply			Not_assessed	/			Not_automated			Does_not_apply			Not_assessed	/			Not_automated			Not_assessed			Not_assessed	/			Does_not_apply			Does_not_apply				Does_not_apply			Not_assessed
ATM	c.3118A>G	BEN	BEN			Not_assessed			Not_assessed			Does_not_apply			Not_assessed	/			Not_automated			Does_not_apply			Not_assessed	/			Not_automated			Not_assessed			Not_assessed	/			Does_not_apply			Does_not_apply				Does_not_apply			Not_assessed
ATM	c.331+7G>A	VUS	VUS			Negative_agreement			Negative_agreement			Does_not_apply			Negative_agreement	/			Not_automated			Does_not_apply	PM2_supporting	PM2_Supporting	Positive_agreement	/			Not_automated			Negative_agreement			Negative_agreement	/			Does_not_apply			Does_not_apply				Does_not_apply			Negative_agreement
ATM	c.3925G>A	LBEN	BEN			Negative_agreement			Negative_agreement			Does_not_apply			Negative_agreement	/			Not_automated			Does_not_apply			Negative_agreement	/			Not_automated			Negative_agreement			Negative_agreement	/			Does_not_apply			Does_not_apply				Does_not_apply			Negative_agreement
ATM	c.5544T>C	LBEN	LBEN			Negative_agreement			Negative_agreement			Does_not_apply			Negative_agreement	/			Not_automated			Does_not_apply	PM2_supporting		Manual_error	Manual classification denies PM2 because this variant has an allele frequency of 0.006% in gnomAD v2.1.1 (African/African-American sub-population) which is greater than the PM2 threshold but below the BS1 threshold set for this gene. However, guidelines specify that rare is considered ≤.001% in all sub-populations but only when N is >1 and in this case the variant is only observed in N=1, so we c…			Not_automated			Negative_agreement			Negative_agreement	/			Does_not_apply			Does_not_apply				Does_not_apply			Negative_agreement
ATM	c.6995T>C	BEN	BEN			Not_assessed			Not_assessed			Does_not_apply			Not_assessed	/			Not_automated			Does_not_apply			Not_assessed	/			Not_automated			Not_assessed			Not_assessed	/			Does_not_apply			Does_not_apply				Does_not_apply			Not_assessed
ATM	c.8751C>T	LBEN	LBEN			Negative_agreement			Negative_agreement			Does_not_apply			Negative_agreement	/			Not_automated			Does_not_apply	PM2_supporting	PM2_Supporting	Positive_agreement	/			Not_automated			Negative_agreement			Negative_agreement	/			Does_not_apply			Does_not_apply				Does_not_apply			Negative_agreement
ATM	c.1066-6T>G	VUS	BEN			Negative_agreement			Negative_agreement			Does_not_apply			Negative_agreement	/			Not_automated			Does_not_apply			Negative_agreement	/			Not_automated			Negative_agreement			Negative_agreement	/			Does_not_apply			Does_not_apply				Does_not_apply	PP3		Refined_criterion
ATM	c.1122_1123del	PAT	PAT	PVS1	PVS1	Positive_agreement			Negative_agreement			Does_not_apply			Negative_agreement	/			Not_automated			Does_not_apply	PM2_supporting	PM2_Supporting	Positive_agreement	/		PM3	Not_automated			Negative_agreement	PM5_supporting	PM5_Supporting	Positive_agreement	/			Does_not_apply			Does_not_apply				Does_not_apply			Negative_agreement
ATM	c.1442T>G	PAT	PAT	PVS1	PVS1	Positive_agreement			Negative_agreement			Does_not_apply			Negative_agreement	/			Not_automated			Does_not_apply	PM2_supporting	PM2_Supporting	Positive_agreement	/		PM3_Strong	Not_automated			Negative_agreement	PM5_supporting	PM5_Supporting	Positive_agreement	/			Does_not_apply			Does_not_apply				Does_not_apply			Negative_agreement
ATM	c.1607+1G>T	VUS	PAT	PVS1_strong	PVS1_strong	Positive_agreement			Negative_agreement			Does_not_apply			Negative_agreement	/			Not_automated			Does_not_apply	PM2_supporting	PM2_Supporting	Positive_agreement	/		PM3_Very	Not_automated			Negative_agreement			Negative_agreement	/			Does_not_apply			Does_not_apply				Does_not_apply			Negative_agreement
ATM	c.1905_1910del	VUS	VUS			Negative_agreement			Negative_agreement			Does_not_apply			Negative_agreement	/			Not_automated			Does_not_apply	PM2_supporting	PM2_Supporting	Positive_agreement	/			Not_automated			Negative_agreement			Negative_agreement	/			Does_not_apply			Does_not_apply				Does_not_apply	PP3	PP3	Positive_agreement
ATM	c.2T>C	LPAT	PAT	PVS1	PVS1	Positive_agreement			Negative_agreement			Does_not_apply			Negative_agreement	/			Not_automated			Does_not_apply	PM2_supporting	PM2_Supporting	Positive_agreement	/		PM3_Very	Not_automated			Negative_agreement			Negative_agreement	/			Does_not_apply			Does_not_apply				Does_not_apply			Negative_agreement
ATM	c.3137T>C	VUS	LPAT			Negative_agreement			Negative_agreement			Does_not_apply			Negative_agreement	/			Not_automated			Does_not_apply	PM2_supporting	PM2_Supporting	Positive_agreement	/		PM3_Strong	Not_automated			Negative_agreement			Negative_agreement	/			Does_not_apply			Does_not_apply				Does_not_apply	PP3	PP3	Positive_agreement
ATM	c.3284G>A	VUS	VUS	PVS1_strong	PVS1_strong	Positive_agreement			Negative_agreement			Does_not_apply			Negative_agreement	/			Not_automated			Does_not_apply	PM2_supporting	PM2_Supporting	Positive_agreement	/			Not_automated			Negative_agreement			Negative_agreement	/			Does_not_apply			Does_not_apply				Does_not_apply			Negative_agreement
ATM	c.332-1G>A	VUS	PAT	PVS1_strong	PVS1_strong	Positive_agreement			Negative_agreement			Does_not_apply			Negative_agreement	/			Not_automated			Does_not_apply	PM2_supporting	PM2_Supporting	Positive_agreement	/		PM3_Strong	Not_automated			Negative_agreement			Negative_agreement	/			Does_not_apply			Does_not_apply				Does_not_apply		PP3	Manual_error
ATM	c.6997dup	LPAT	PAT	PVS1	PVS1	Positive_agreement			Negative_agreement			Does_not_apply			Negative_agreement	/			Not_automated			Does_not_apply		PM2_Supporting	Manual_error	Manual classification assigns PM2 explaining that the variant is absent in the GnomAD v2.1.1 cohort. However, the variant is present even in the non-cancer dataset (3 alleles/ 267926). See https://gnomad.broadinstitute.org/variant/11-108198392-T-TA?dataset=gnomad_r2_1_non_cancer		PM3_Strong	Not_automated			Negative_agreement	PM5_supporting	PM5_Supporting	Positive_agreement	/			Does_not_apply			Does_not_apply				Does_not_apply			Negative_agreement
ATM	c.7271T>G	VUS	PAT			Negative_agreement			Negative_agreement			Does_not_apply	PS3_moderate	PS3_Moderate	Positive_agreement	/		PS4	Not_automated			Does_not_apply			Negative_agreement	/		PM3_Very	Not_automated			Negative_agreement			Negative_agreement	/			Does_not_apply		PP1	Does_not_apply	Manual classification assigns PP1 explaining that this variant co-segregated with ataxia telangiectasia in multiple affected family members. However ATM guidelines comment that this criterion should not be used.			Does_not_apply	PP3	PP3	Positive_agreement
ATM	c.8268+1G>A	LPAT	LPAT	PVS1	PVS1	Positive_agreement			Negative_agreement			Does_not_apply			Negative_agreement	/			Not_automated			Does_not_apply	PM2_supporting	PM2_Supporting	Positive_agreement	/			Not_automated			Negative_agreement			Negative_agreement	/			Does_not_apply			Does_not_apply				Does_not_apply			Negative_agreement
ATM	c.8546G>C	VUS	LPAT			Negative_agreement			Negative_agreement			Does_not_apply	PS3_moderate	PS3_Moderate	Positive_agreement	/			Not_automated			Does_not_apply	PM2_supporting	PM2_Supporting	Positive_agreement	/		PM3	Not_automated			Negative_agreement			Negative_agreement	/			Does_not_apply			Does_not_apply				Does_not_apply	PP3	PP3	Positive_agreement
ATM	c.8578_8580del	VUS	PAT			Negative_agreement			Negative_agreement			Does_not_apply			Negative_agreement	/			Not_automated			Does_not_apply	PM2_supporting	PM2_Supporting	Positive_agreement	/		PM3_Very	Not_automated			Negative_agreement			Negative_agreement	/			Does_not_apply			Does_not_apply				Does_not_apply	PP3	PP3	Positive_agreement
ATM	c.8585-2A>C	LPAT	PAT	PVS1	PVS1	Positive_agreement			Negative_agreement			Does_not_apply			Negative_agreement	/			Not_automated			Does_not_apply	PM2_supporting	PM2_Supporting	Positive_agreement	/		PM3_Strong	Not_automated			Negative_agreement			Negative_agreement	/			Does_not_apply			Does_not_apply				Does_not_apply			Negative_agreement
ATM	c.8734A>G	VUS	VUS			Negative_agreement			Negative_agreement			Does_not_apply			Negative_agreement	/			Not_automated			Does_not_apply			Negative_agreement	/			Not_automated			Negative_agreement			Negative_agreement	/			Does_not_apply			Does_not_apply				Does_not_apply	PP3	PP3	Positive_agreement
ATM	c.9139C>T	LPAT	PAT	PVS1	PVS1	Positive_agreement			Negative_agreement			Does_not_apply	PS3_supporting	PS3_Supporting	Positive_agreement	/			Not_automated			Does_not_apply			Negative_agreement	/		PM3_Very	Not_automated			Negative_agreement			Negative_agreement	/			Does_not_apply			Does_not_apply				Does_not_apply			Negative_agreement
ATM	c.1176C>G	BEN	BEN			Not_assessed			Not_assessed			Does_not_apply			Not_assessed	/			Not_automated			Does_not_apply			Not_assessed	/			Not_automated			Not_assessed			Not_assessed	/			Does_not_apply			Does_not_apply				Does_not_apply			Not_assessed
ATM	c.146C>G	BEN	BEN			Not_assessed			Not_assessed			Does_not_apply			Not_assessed	/			Not_automated			Does_not_apply			Not_assessed	/			Not_automated			Not_assessed			Not_assessed	/			Does_not_apply			Does_not_apply				Does_not_apply			Not_assessed
ATM	c.7919C>G	VUS	VUS			Negative_agreement			Negative_agreement			Does_not_apply			Negative_agreement	/			Not_automated			Does_not_apply	PM2_supporting	PM2_Supporting	Positive_agreement	/			Not_automated			Negative_agreement			Negative_agreement	/			Does_not_apply			Does_not_apply				Does_not_apply			Negative_agreement
[truncated: 46 more columns]

## Sheet: ST8-CDH1
Supplementary Tabe 8: CDH1 variants used to validate the program and the criteria assigned
Variants were obtained from ClinGen repository. Criteria returned by vaRHC are marked with "_a" (automated) and with "_m" (manual). Discrepancies are fully detailed in the comments column of each criterion.
gene	variant	vaRCH_Class	ClinGen_Class	PVS1_a	PVS1_m	PVS1_agree	PVS1_comments	PVS1_sigvar	PVS1_sigvar_agree	PS1_a	PS1_m	PS1_agree	PS1_comments	PS1_sigvar	PS1_sigvar_agree	PS2_a	PS2_m	PS2_agree	PS3_a	PS3_m	PS3_agree	PS4_a	PS4_m	PS4_agree	PM1_a	PM1_m	PM1_agree	PM1_sigvar	PM1_sigvar_agree	PM2_a	PM2_m	PM2_agree	PM2_comments	PM2_sigvar	PM2_sigvar_agree	PM3_a	PM3_m	PM3_agree	PM4_a	PM4_m	PM4_agree	PM4_sigvar	PM4_sigvar_agree	PM5_a	PM5_m	PM5_agree	PM5_comments	PM5_sigvar	PM5_sigvar_agree
CDH1	c.*1120T>C	BEN	BEN			Not_assessed	/		Not_assessed			Not_assessed	/		Not_assessed			Not_automated			Not_automated			Not_automated			Does_not_apply		Does_not_apply			Not_assessed	/		Not_assessed			Does_not_apply			Not_assessed					Not_assessed	/		Not_assessed
CDH1	c.*1176T>G	BEN	BEN			Not_assessed	/		Not_assessed			Not_assessed	/		Not_assessed			Not_automated			Not_automated			Not_automated			Does_not_apply		Does_not_apply			Not_assessed	/		Not_assessed			Does_not_apply			Not_assessed					Not_assessed	/		Not_assessed
CDH1	c.*1662G>C	BEN	BEN			Not_assessed	/		Not_assessed			Not_assessed	/		Not_assessed			Not_automated			Not_automated			Not_automated			Does_not_apply		Does_not_apply			Not_assessed	/		Not_assessed			Does_not_apply			Not_assessed					Not_assessed	/		Not_assessed
CDH1	c.*1691G>T	VUS	BEN			Not_assessed	/		Not_assessed			Not_assessed	/		Not_assessed			Not_automated			Not_automated			Not_automated			Does_not_apply		Does_not_apply			Not_assessed	/		Not_assessed			Does_not_apply			Not_assessed					Not_assessed	/		Not_assessed
CDH1	c.*1835T>C	BEN	BEN			Not_assessed	/		Not_assessed			Not_assessed	/		Not_assessed			Not_automated			Not_automated			Not_automated			Does_not_apply		Does_not_apply			Not_assessed	/		Not_assessed			Does_not_apply			Not_assessed					Not_assessed	/		Not_assessed
CDH1	c.*1873G>A	BEN	BEN			Not_assessed	/		Not_assessed			Not_assessed	/		Not_assessed			Not_automated			Not_automated			Not_automated			Does_not_apply		Does_not_apply			Not_assessed	/		Not_assessed			Does_not_apply			Not_assessed					Not_assessed	/		Not_assessed
CDH1	c.*410A>T	BEN	BEN			Not_assessed	/		Not_assessed			Not_assessed	/		Not_assessed			Not_automated			Not_automated			Not_automated			Does_not_apply		Does_not_apply			Not_assessed	/		Not_assessed			Does_not_apply			Not_assessed					Not_assessed	/		Not_assessed
CDH1	c.*54C>T	BEN	BEN			Not_assessed	/		Not_assessed			Not_assessed	/		Not_assessed			Not_automated			Not_automated			Not_automated			Does_not_apply		Does_not_apply			Not_assessed	/		Not_assessed			Does_not_apply			Not_assessed					Not_assessed	/		Not_assessed
CDH1	c.*589C>T	BEN	BEN			Not_assessed	/		Not_assessed			Not_assessed	/		Not_assessed			Not_automated			Not_automated			Not_automated			Does_not_apply		Does_not_apply			Not_assessed	/		Not_assessed			Does_not_apply			Not_assessed					Not_assessed	/		Not_assessed
CDH1	c.*621C>T	BEN	BEN			Not_assessed	/		Not_assessed			Not_assessed	/		Not_assessed			Not_automated			Not_automated			Not_automated			Does_not_apply		Does_not_apply			Not_assessed	/		Not_assessed			Does_not_apply			Not_assessed					Not_assessed	/		Not_assessed
CDH1	c.*774A>G	BEN	BEN			Not_assessed	/		Not_assessed			Not_assessed	/		Not_assessed			Not_automated			Not_automated			Not_automated			Does_not_apply		Does_not_apply			Not_assessed	/		Not_assessed			Does_not_apply			Not_assessed					Not_assessed	/		Not_assessed
CDH1	c.*988G>A	BEN	BEN			Not_assessed	/		Not_assessed			Not_assessed	/		Not_assessed			Not_automated			Not_automated			Not_automated			Does_not_apply		Does_not_apply			Not_assessed	/		Not_assessed			Does_not_apply			Not_assessed					Not_assessed	/		Not_assessed
CDH1	c.1003C>T	lPAT	PAT	PVS1	PVS1	Positive_agreement	/	PVS1	Positive_agreement			Negative_agreement	/		Negative_agreement			Not_automated			Not_automated			Not_automated			Does_not_apply		Does_not_apply			Negative_agreement	/	PM2	Disagree			Does_not_apply			Negative_agreement			PM5_supporting		Previous_version	The program assigns PM5_supporting according to the new rule that appears in v3.1 of the guidelines: Specification of PM5_Supporting to nonsense and frameshift variants that are predicted/proved to undergo nonsense-mediated decay (NMD) or located upstream of the last known PAT truncating variant [c.2506G>T (p.Glu836Ter)]		Disagree
CDH1	c.1008+2T>C	lPAT	lPAT	PVS1_strong	PVS1_Strong	Positive_agreement	/	PVS1	Disagree			Negative_agreement	/		Negative_agreement			Not_automated			Not_automated		PS4_Supporting	Not_automated			Does_not_apply		Does_not_apply	PM2_supporting	PM2	Previous_version	ClinGen CDH1 Expert Panel guidelines version 3 downgrade PM2 to supporting strength,the variant was classified using v2.	PM2	Disagree			Does_not_apply			Negative_agreement			PM5_supporting		Previous_version	The program assigns PM5_supporting according to the new rule that appears in v3.1 of the guidelines: Specification of PM5_Supporting to nonsense and frameshift variants that are predicted/proved to undergo nonsense-mediated decay (NMD) or located upstream of the last known PAT truncating variant [c.2506G>T (p.Glu836Ter)]		Disagree
CDH1	c.1008G>A	VUS	lPAT	PVS1_moderate	PVS1_Moderate	Positive_agreement	/		Disagree			Negative_agreement	/	PS1	Disagree			Not_automated		PS3	Not_automated			Not_automated			Does_not_apply		Does_not_apply	PM2_supporting	PM2	Previous_version	ClinGen CDH1 Expert Panel guidelines version 3 downgrade PM2 to supporting strength,the variant was classified using v2.	PM2	Disagree			Does_not_apply			Negative_agreement					Negative_agreement	/		Negative_agreement
CDH1	c.1008G>T	VUS	lPAT	PVS1_moderate	PVS1_Moderate	Positive_agreement	/		Disagree			Negative_agreement	/	PS1	Disagree			Not_automated		PS3	Not_automated		PS4_Supporting	Not_automated			Does_not_apply		Does_not_apply	PM2_supporting	PM2	Previous_version	ClinGen CDH1 Expert Panel guidelines version 3 downgrade PM2 to supporting strength,the variant was classified using v2.	PM2	Disagree			Does_not_apply			Negative_agreement					Negative_agreement	/		Negative_agreement
CDH1	c.1009_1010del	VUS	PAT	PVS1_supporting	PVS1	Partially_automated	The program assigns PVS1_supporting because spliceAI-AcceptorGain delta score is 0.99.	PVS1	Positive_agreement			Negative_agreement	/		Negative_agreement			Not_automated			Not_automated		PS4_Moderate	Not_automated			Does_not_apply		Does_not_apply	PM2_supporting	PM2	Previous_version	ClinGen CDH1 Expert Panel guidelines version 3 downgrade PM2 to supporting strength,the variant was classified using v2.	PM2	Disagree			Does_not_apply			Negative_agreement					Negative_agreement	/		Negative_agreement
CDH1	c.1018A>G	BEN	BEN			Not_assessed	/		Not_assessed			Not_assessed	/		Not_assessed			Not_automated			Not_automated			Not_automated			Does_not_apply		Does_not_apply			Not_assessed	/		Not_assessed			Does_not_apply			Not_assessed					Not_assessed	/		Not_assessed
CDH1	c.1023T>G	PAT	PAT	PVS1	PVS1	Positive_agreement	/	PVS1	Positive_agreement			Negative_agreement	/		Negative_agreement			Not_automated			Not_automated		PS4_Supporting	Not_automated			Does_not_apply		Does_not_apply	PM2_supporting	PM2	Previous_version	ClinGen CDH1 Expert Panel guidelines version 3 downgrade PM2 to supporting strength,the variant was classified using v2.	PM2	Disagree			Does_not_apply			Negative_agreement			PM5_supporting		Previous_version	The program assigns PM5_supporting according to the new rule that appears in v3.1 of the guidelines: Specification of PM5_Supporting to nonsense and frameshift variants that are predicted/proved to undergo nonsense-mediated decay (NMD) or located upstream of the last known PAT truncating variant [c.2506G>T (p.Glu836Ter)]		Disagree
CDH1	c.1031_1032dup	PAT	PAT	PVS1	PVS1	Positive_agreement	/	PVS1	Positive_agreement			Negative_agreement	/		Negative_agreement			Not_automated			Not_automated			Not_automated			Does_not_apply		Does_not_apply	PM2_supporting	PM2_Supporting	Positive_agreement	/	PM2	Disagree			Does_not_apply			Negative_agreement			PM5_supporting	PM5_Supporting	Positive_agreement	/		Disagree
CDH1	c.1051C>T	PAT	PAT	PVS1	PVS1	Positive_agreement	/	PVS1	Positive_agreement			Negative_agreement	/		Negative_agreement			Not_automated			Not_automated		PS4_Supporting	Not_automated			Does_not_apply		Does_not_apply	PM2_supporting	PM2	Previous_version	ClinGen CDH1 Expert Panel guidelines version 3 downgrade PM2 to supporting strength,the variant was classified using v2.	PM2	Disagree			Does_not_apply			Negative_agreement			PM5_supporting		Previous_version	The program assigns PM5_supporting according to the new rule that appears in v3.1 of the guidelines: Specification of PM5_Supporting to nonsense and frameshift variants that are predicted/proved to undergo nonsense-mediated decay (NMD) or located upstream of the last known PAT truncating variant [c.2506G>T (p.Glu836Ter)]		Disagree
CDH1	c.1057G>A	VUS	lPAT			Negative_agreement	/		Negative_agreement			Negative_agreement	/		Negative_agreement			Not_automated		PS3	Not_automated		PS4_Moderate	Not_automated			Does_not_apply		Does_not_apply	PM2_supporting	PM2_Supporting	Positive_agreement	/	PM2	Disagree			Does_not_apply			Negative_agreement					Negative_agreement	/		Negative_agreement
CDH1	c.1064del	VUS	PAT	PVS1	PVS1	Positive_agreement	/	PVS1	Positive_agreement			Negative_agreement	/		Negative_agreement			Not_automated			Not_automated		PS4_Supporting	Not_automated			Does_not_apply		Does_not_apply	PM2_supporting	PM2	Previous_version	ClinGen CDH1 Expert Panel guidelines version 3 downgrade PM2 to supporting strength,the variant was classified using v2.	PM2	Disagree			Does_not_apply			Negative_agreement					Negative_agreement	/		Negative_agreement
CDH1	c.1085del	PAT	PAT	PVS1	PVS1	Positive_agreement	/	PVS1	Positive_agreement			Negative_agreement	/		Negative_agreement			Not_automated			Not_automated		PS4_Supporting	Not_automated			Does_not_apply		Does_not_apply	PM2_supporting	PM2	Previous_version	ClinGen CDH1 Expert Panel guidelines version 3 downgrade PM2 to supporting strength,the variant was classified using v2.	PM2	Disagree			Does_not_apply			Negative_agreement			PM5_supporting		Previous_version	The program assigns PM5_supporting according to the new rule that appears in v3.1 of the guidelines: Specification of PM5_Supporting to nonsense and frameshift variants that are predicted/proved to undergo nonsense-mediated decay (NMD) or located upstream of the last known PAT truncating variant [c.2506G>T (p.Glu836Ter)]		Disagree
CDH1	c.1107del	PAT	PAT	PVS1	PVS1	Positive_agreement	/	PVS1	Positive_agreement			Negative_agreement	/		Negative_agreement			Not_automated			Not_automated		PS4_Supporting	Not_automated			Does_not_apply		Does_not_apply	PM2_supporting	PM2	Previous_version	ClinGen CDH1 Expert Panel guidelines version 3 downgrade PM2 to supporting strength,the variant was classified using v2.	PM2	Disagree			Does_not_apply			Negative_agreement			PM5_supporting		Previous_version	The program assigns PM5_supporting according to the new rule that appears in v3.1 of the guidelines: Specification of PM5_Supporting to nonsense and frameshift variants that are predicted/proved to undergo nonsense-mediated decay (NMD) or located upstream of the last known PAT truncating variant [c.2506G>T (p.Glu836Ter)]		Disagree
CDH1	c.1118C>T	VUS	lBEN			Negative_agreement	/		Negative_agreement			Negative_agreement	/		Negative_agreement			Not_automated			Not_automated			Not_automated			Does_not_apply		Does_not_apply			Negative_agreement	/	PM2	Disagree			Does_not_apply			Negative_agreement					Negative_agreement	/		Negative_agreement
CDH1	c.1131del	PAT	PAT	PVS1	PVS1	Positive_agreement	/	PVS1	Positive_agreement			Negative_agreement	/		Negative_agreement			Not_automated			Not_automated		PS4_Supporting	Not_automated			Does_not_apply		Does_not_apply	PM2_supporting	PM2	Previous_version	ClinGen CDH1 Expert Panel guidelines version 3 downgrade PM2 to supporting strength,the variant was classified using v2.	PM2	Disagree			Does_not_apply			Negative_agreement			PM5_supporting		Previous_version	The program assigns PM5_supporting according to the new rule that appears in v3.1 of the guidelines: Specification of PM5_Supporting to nonsense and frameshift variants that are predicted/proved to undergo nonsense-mediated decay (NMD) or located upstream of the last known PAT truncating variant [c.2506G>T (p.Glu836Ter)]		Disagree
CDH1	c.1137+1del	lPAT	PAT	PVS1_strong	PVS1	Previous_version	The program assigns PVS1_Strong according to site-specific recommendations in the splicng table (CDH1 Guidelines Version3.1).	PVS1	Disagree			Negative_agreement	/		Negative_agreement			Not_automated			Not_automated		PS4_Supporting	Not_automated			Does_not_apply		Does_not_apply	PM2_supporting	PM2	Previous_version	ClinGen CDH1 Expert Panel guidelines version 3 downgrade PM2 to supporting strength,the variant was classified using v2.	PM2	Disagree			Does_not_apply			Negative_agreement			PM5_supporting		Previous_version	The program assigns PM5_supporting according to the new rule that appears in v3.1 of the guidelines: Specification of PM5_Supporting to nonsense and frameshift variants that are predicted/proved to undergo nonsense-mediated decay (NMD) or located upstream of the last known PAT truncating variant [c.2506G>T (p.Glu836Ter)]		Disagree
CDH1	c.1137+1G>A	lPAT	lPAT	PVS1_strong	PVS1_Strong	Positive_agreement	/	PVS1	Disagree			Negative_agreement	/		Negative_agreement			Not_automated			Not_automated		PS4_Moderate	Not_automated			Does_not_apply		Does_not_apply	PM2_supporting		Refined_criterion	Manual classification denies PM2_supporting because Variant is present in gnomAD at <1/100,000 alleles (2/277,198 total). However, it is >1/50,000 alleles in the African sub-population (2/24,028). The program assigns PM2_supporting because it uses the gnomAD non-cancer dataset which there is only 1 allele in African/African American with the variant instead of 2.	PM2	Disagree			Does_not_apply			Negative_agreement			PM5_supporting		Previous_version	The program assigns PM5_supporting according to the new rule that appears in v3.1 of the guidelines: Specification of PM5_Supporting to nonsense and frameshift variants that are predicted/proved to undergo nonsense-mediated decay (NMD) or located upstream of the last known PAT truncating variant [c.2506G>T (p.Glu836Ter)]		Disagree
CDH1	c.1137+2T>C	lPAT	lPAT	PVS1_strong	PVS1_Strong	Positive_agreement	/	PVS1	Disagree			Negative_agreement	/		Negative_agreement			Not_automated			Not_automated		PS4_Supporting	Not_automated			Does_not_apply		Does_not_apply	PM2_supporting	PM2	Previous_version	ClinGen CDH1 Expert Panel guidelines version 3 downgrade PM2 to supporting strength,the variant was classified using v2.	PM2	Disagree			Does_not_apply			Negative_agreement			PM5_supporting		Previous_version	The program assigns PM5_supporting according to the new rule that appears in v3.1 of the guidelines: Specification of PM5_Supporting to nonsense and frameshift variants that are predicted/proved to undergo nonsense-mediated decay (NMD) or located upstream of the last known PAT truncating variant [c.2506G>T (p.Glu836Ter)]		Disagree
CDH1	c.1137+86T>G	BEN	BEN			Not_assessed	/		Not_assessed			Not_assessed	/		Not_assessed			Not_automated			Not_automated			Not_automated			Does_not_apply		Does_not_apply			Not_assessed	/		Not_assessed			Does_not_apply			Not_assessed					Not_assessed	/		Not_assessed
CDH1	c.1137G>A	VUS	PAT	PVS1_moderate	PVS1_Moderate	Positive_agreement	/		Disagree			Negative_agreement	/	PS1	Disagree			Not_automated		PS3	Not_automated		PS4	Not_automated			Does_not_apply		Does_not_apply	PM2_supporting	PM2	Previous_version	ClinGen CDH1 Expert Panel guidelines version 3 downgrade PM2 to supporting strength,the variant was classified using v2.	PM2	Disagree			Does_not_apply			Negative_agreement					Negative_agreement	/		Negative_agreement
CDH1	c.1137G>T	VUS	lPAT	PVS1_moderate	PVS1_Moderate	Positive_agreement	/		Disagree			Negative_agreement	/	PS1	Disagree			Not_automated			Not_automated		PS4_Supporting	Not_automated			Does_not_apply		Does_not_apply	PM2_supporting	PM2	Previous_version	ClinGen CDH1 Expert Panel guidelines version 3 downgrade PM2 to supporting strength,the variant was classified using v2.	PM2	Disagree			Does_not_apply			Negative_agreement					Negative_agreement	/		Negative_agreement
CDH1	c.1138-3C>T	VUS	lBEN			Negative_agreement	/		Negative_agreement			Negative_agreement	/		Negative_agreement			Not_automated			Not_automated			Not_automated			Does_not_apply		Does_not_apply			Negative_agreement	/		Negative_agreement			Does_not_apply			Negative_agreement					Negative_agreement	/		Negative_agreement
CDH1	c.113C>A	VUS	lBEN			Negative_agreement	/		Negative_agreement			Negative_agreement	/		Negative_agreement			Not_automated			Not_automated			Not_automated			Does_not_apply		Does_not_apply			Negative_agreement	/	PM2	Disagree			Does_not_apply			Negative_agreement					Negative_agreement	/		Negative_agreement
CDH1	c.113C>T	VUS	lBEN			Negative_agreement	/		Negative_agreement			Negative_agreement	/		Negative_agreement			Not_automated			Not_automated			Not_automated			Does_not_apply		Does_not_apply	PM2_supporting	PM2_Supporting	Positive_agreement	/	PM2	Disagree			Does_not_apply			Negative_agreement					Negative_agreement	/		Negative_agreement
CDH1	c.1147C>T	PAT	PAT	PVS1	PVS1	Positive_agreement	/	PVS1	Positive_agreement			Negative_agreement	/		Negative_agreement			Not_automated			Not_automated		PS4_Supporting	Not_automated			Does_not_apply		Does_not_apply	PM2_supporting	PM2	Previous_version	ClinGen CDH1 Expert Panel guidelines version 3 downgrade PM2 to supporting strength,the variant was classified using v2.	PM2	Disagree			Does_not_apply			Negative_agreement			PM5_supporting		Previous_version	The program assigns PM5_supporting according to the new rule that appears in v3.1 of the guidelines: Specification of PM5_Supporting to nonsense and frameshift variants that are predicted/proved to undergo nonsense-mediated decay (NMD) or located upstream of the last known PAT truncating variant [c.2506G>T (p.Glu836Ter)]		Disagree
CDH1	c.1162G>A	VUS	BEN			Negative_agreement	/		Negative_agreement			Negative_agreement	/		Negative_agreement			Not_automated			Not_automated			Not_automated			Does_not_apply		Does_not_apply			Negative_agreement	/	PM2	Disagree			Does_not_apply			Negative_agreement					Negative_agreement	/		Negative_agreement
CDH1	c.1170del	PAT	PAT	PVS1	PVS1	Positive_agreement	/	PVS1	Positive_agreement			Negative_agreement	/		Negative_agreement			Not_automated			Not_automated			Not_automated			Does_not_apply		Does_not_apply	PM2_supporting	PM2_Supporting	Positive_agreement	/	PM2	Disagree			Does_not_apply			Negative_agreement			PM5_supporting	PM5_Supporting	Positive_agreement	/		Disagree
CDH1	c.1174G>A	VUS	lBEN			Negative_agreement	/		Negative_agreement			Negative_agreement	/		Negative_agreement			Not_automated			Not_automated			Not_automated			Does_not_apply		Does_not_apply			Negative_agreement	/		Negative_agreement			Does_not_apply			Negative_agreement					Negative_agreement	/		Negative_agreement
CDH1	c.11G>A	PAT	PAT	PVS1	PVS1	Positive_agreement	/	PVS1	Positive_agreement			Negative_agreement	/		Negative_agreement			Not_automated			Not_automated			Not_automated			Does_not_apply		Does_not_apply	PM2_supporting	PM2_Supporting	Positive_agreement	/	PM2	Disagree			Does_not_apply			Negative_agreement			PM5_supporting	PM5_Supporting	Positive_agreement	/		Disagree
CDH1	c.120G>A	lBEN	lBEN			Negative_agreement	/		Negative_agreement			Negative_agreement	/		Negative_agreement			Not_automated			Not_automated			Not_automated			Does_not_apply		Does_not_apply	PM2_supporting	PM2	Previous_version	ClinGen CDH1 Expert Panel guidelines version 3 downgrade PM2 to supporting strength,the variant was classified using v2.	PM2	Disagree			Does_not_apply			Negative_agreement					Negative_agreement	/		Negative_agreement
CDH1	c.1223C>T	VUS	BEN			Negative_agreement	/		Negative_agreement			Negative_agreement	/		Negative_agreement			Not_automated			Not_automated			Not_automated			Does_not_apply		Does_not_apply			Negative_agreement	/		Negative_agreement			Does_not_apply			Negative_agreement					Negative_agreement	/		Negative_agreement
CDH1	c.1225T>C	VUS	lBEN			Negative_agreement	/		Negative_agreement			Negative_agreement	/		Negative_agreement			Not_automated			Not_automated			Not_automated			Does_not_apply		Does_not_apply			Negative_agreement	/	PM2	Disagree			Does_not_apply			Negative_agreement					Negative_agreement	/		Negative_agreement
CDH1	c.1235_1236dup	PAT	PAT	PVS1	PVS1	Positive_agreement	/	PVS1	Positive_agreement			Negative_agreement	/		Negative_agreement			Not_automated			Not_automated		PS4_Supporting	Not_automated			Does_not_apply		Does_not_apply	PM2_supporting	PM2	Previous_version	ClinGen CDH1 Expert Panel guidelines version 3 downgrade PM2 to supporting strength,the variant was classified using v2.	PM2	Disagree			Does_not_apply			Negative_agreement			PM5_supporting		Previous_version	The program assigns PM5_supporting according to the new rule that appears in v3.1 of the guidelines: Specification of PM5_Supporting to nonsense and frameshift variants that are predicted/proved to undergo nonsense-mediated decay (NMD) or located upstream of the last known PAT truncating variant [c.2506G>T (p.Glu836Ter)]		Disagree
CDH1	c.1297G>A	VUS	lBEN			Negative_agreement	/		Negative_agreement			Negative_agreement	/		Negative_agreement			Not_automated			Not_automated			Not_automated			Does_not_apply		Does_not_apply			Negative_agreement	/	PM2	Disagree			Does_not_apply			Negative_agreement					Negative_agreement	/		Negative_agreement
CDH1	c.1298A>G	VUS	BEN			Negative_agreement	/		Negative_agreement			Negative_agreement	/		Negative_agreement			Not_automated			Not_automated			Not_automated			Does_not_apply		Does_not_apply			Negative_agreement	/	PM2	Disagree			Does_not_apply			Negative_agreement					Negative_agreement	/		Negative_agreement
CDH1	c.12G>A	PAT	PAT	PVS1	PVS1	Positive_agreement	/	PVS1	Positive_agreement			Negative_agreement	/		Negative_agreement			Not_automated			Not_automated			Not_automated			Does_not_apply		Does_not_apply	PM2_supporting	PM2_Supporting	Positive_agreement	/	PM2	Disagree			Does_not_apply			Negative_agreement			PM5_supporting	PM5_Supporting	Positive_agreement	/		Disagree
CDH1	c.1312del	PAT	PAT	PVS1	PVS1	Positive_agreement	/	PVS1	Positive_agreement			Negative_agreement	/		Negative_agreement			Not_automated			Not_automated			Not_automated			Does_not_apply		Does_not_apply	PM2_supporting	PM2_Supporting	Positive_agreement	/	PM2	Disagree			Does_not_apply			Negative_agreement			PM5_supporting	PM5_Supporting	Positive_agreement	/		Disagree
CDH1	c.1320+1G>C	lPAT	lPAT	PVS1_strong	PVS1_Strong	Positive_agreement	/	PVS1	Disagree			Negative_agreement	/		Negative_agreement			Not_automated		PS3_Supporting	Not_automated		PS4_Supporting	Not_automated			Does_not_apply		Does_not_apply	PM2_supporting	PM2	Previous_version	ClinGen CDH1 Expert Panel guidelines version 3 downgrade PM2 to supporting strength,the variant was classified using v2.	PM2	Disagree			Does_not_apply			Negative_agreement			PM5_supporting		Previous_version	The program assigns PM5_supporting according to the new rule that appears in v3.1 of the guidelines: Specification of PM5_Supporting to nonsense and frameshift variants that are predicted/proved to undergo nonsense-mediated decay (NMD) or located upstream of the last known PAT truncating variant [c.2506G>T (p.Glu836Ter)]		Disagree
CDH1	c.1341del	PAT	PAT	PVS1	PVS1	Positive_agreement	/	PVS1	Positive_agreement			Negative_agreement	/		Negative_agreement			Not_automated			Not_automated			Not_automated			Does_not_apply		Does_not_apply	PM2_supporting	PM2_Supporting	Positive_agreement	/	PM2	Disagree			Does_not_apply			Negative_agreement			PM5_supporting	PM5_Supporting	Positive_agreement	/		Disagree
CDH1	c.1354_1357del	PAT	PAT	PVS1	PVS1	Positive_agreement	/	PVS1	Positive_agreement			Negative_agreement	/		Negative_agreement			Not_automated			Not_automated			Not_automated			Does_not_apply		Does_not_apply	PM2_supporting	PM2_Supporting	Positive_agreement	/	PM2	Disagree			Does_not_apply			Negative_agreement			PM5_supporting	PM5_Supporting	Positive_agreement	/		Disagree
CDH1	c.1390del	PAT	PAT	PVS1	PVS1	Positive_agreement	/	PVS1	Positive_agreement			Negative_agreement	/		Negative_agreement			Not_automated			Not_automated			Not_automated			Does_not_apply		Does_not_apply	PM2_supporting	PM2_Supporting	Positive_agreement	/	PM2	Disagree			Does_not_apply			Negative_agreement			PM5_supporting	PM5_Supporting	Positive_agreement	/		Disagree
CDH1	c.1408del	PAT	PAT	PVS1	PVS1	Positive_agreement	/	PVS1	Positive_agreement			Negative_agreement	/		Negative_agreement			Not_automated			Not_automated		PS4_Supporting	Not_automated			Does_not_apply		Does_not_apply	PM2_supporting	PM2	Previous_version	ClinGen CDH1 Expert Panel guidelines version 3 downgrade PM2 to supporting strength,the variant was classified using v2.	PM2	Disagree			Does_not_apply			Negative_agreement			PM5_supporting		Previous_version	The program assigns PM5_supporting according to the new rule that appears in v3.1 of the guidelines: Specification of PM5_Supporting to nonsense and frameshift variants that are predicted/proved to undergo nonsense-mediated decay (NMD) or located upstream of the last known PAT truncating variant [c.2506G>T (p.Glu836Ter)]		Disagree
CDH1	c.1409C>T	VUS	BEN			Negative_agreement	/		Negative_agreement			Negative_agreement	/		Negative_agreement			Not_automated			Not_automated			Not_automated			Does_not_apply		Does_not_apply			Negative_agreement	/	PM2	Disagree			Does_not_apply			Negative_agreement					Negative_agreement	/		Negative_agreement
CDH1	c.1416C>T	lBEN	lBEN			Negative_agreement	/		Negative_agreement			Negative_agreement	/		Negative_agreement			Not_automated			Not_automated			Not_automated			Does_not_apply		Does_not_apply	PM2_supporting		Manual_error	The program assigns PM2_supporting because the variant is observed in 0 frequency which is < 0,00001 (PM2_sup cutoff). Manual classification denies PM2 because Presents 3 variant alleles out of 24968 in Africa subpopulation of gnomAD (but the variant they are commenting is c.1416C>A not c.1416C>T) https://gnomad.broadinstitute.org/variant/16-68849513-C-A?dataset=gnomad_r2_1 vs https://gnomad.broa…	PM2	Disagree			Does_not_apply			Negative_agreement					Negative_agreement	/		Negative_agreement
CDH1	c.1443del	PAT	PAT	PVS1	PVS1	Positive_agreement	/	PVS1	Positive_agreement			Negative_agreement	/		Negative_agreement			Not_automated			Not_automated			Not_automated			Does_not_apply		Does_not_apply	PM2_supporting	PM2_Supporting	Positive_agreement	/	PM2	Disagree			Does_not_apply			Negative_agreement			PM5_supporting	PM5_Supporting	Positive_agreement	/		Disagree
CDH1	c.1460_1461del	PAT	PAT	PVS1	PVS1	Positive_agreement	/	PVS1	Positive_agreement			Negative_agreement	/		Negative_agreement			Not_automated			Not_automated			Not_automated			Does_not_apply		Does_not_apply	PM2_supporting	PM2_Supporting	Positive_agreement	/	PM2	Disagree			Does_not_apply			Negative_agreement			PM5_supporting	PM5_Supporting	Positive_agreement	/		Disagree
CDH1	c.1476_1477del	PAT	PAT	PVS1	PVS1	Positive_agreement	/	PVS1	Positive_agreement			Negative_agreement	/		Negative_agreement			Not_automated			Not_automated		PS4_Moderate	Not_automated			Does_not_apply		Does_not_apply	PM2_supporting	PM2	Previous_version	ClinGen CDH1 Expert Panel guidelines version 3 downgrade PM2 to supporting strength,the variant was classified using v2.	PM2	Disagree			Does_not_apply			Negative_agreement			PM5_supporting		Previous_version	The program assigns PM5_supporting according to the new rule that appears in v3.1 of the guidelines: Specification of PM5_Supporting to nonsense and frameshift variants that are predicted/proved to undergo nonsense-mediated decay (NMD) or located upstream of the last known PAT truncating variant [c.2506G>T (p.Glu836Ter)]		Disagree
CDH1	c.1480G>T	PAT	PAT	PVS1	PVS1	Positive_agreement	/	PVS1	Positive_agreement			Negative_agreement	/		Negative_agreement			Not_automated			Not_automated			Not_automated			Does_not_apply		Does_not_apply	PM2_supporting	PM2_Supporting	Positive_agreement	/	PM2	Disagree			Does_not_apply			Negative_agreement			PM5_supporting	PM5_Supporting	Positive_agreement	/		Disagree
CDH1	c.1488_1494del	PAT	PAT	PVS1	PVS1	Positive_agreement	/	PVS1	Positive_agreement			Negative_agreement	/		Negative_agreement			Not_automated			Not_automated		PS4_Supporting	Not_automated			Does_not_apply		Does_not_apply	PM2_supporting	PM2	Previous_version	ClinGen CDH1 Expert Panel guidelines version 3 downgrade PM2 to supporting strength,the variant was classified using v2.	PM2	Disagree			Does_not_apply			Negative_agreement			PM5_supporting		Previous_version	The program assigns PM5_supporting according to the new rule that appears in v3.1 of the guidelines: Specification of PM5_Supporting to nonsense and frameshift variants that are predicted/proved to undergo nonsense-mediated decay (NMD) or located upstream of the last known PAT truncating variant [c.2506G>T (p.Glu836Ter)]		Disagree
CDH1	c.1493A>C	VUS	lBEN			Negative_agreement	/		Negative_agreement			Negative_agreement	/		Negative_agreement			Not_automated			Not_automated			Not_automated			Does_not_apply		Does_not_apply	PM2_supporting	PM2	Previous_version	ClinGen CDH1 Expert Panel guidelines version 3 downgrade PM2 to supporting strength,the variant was classified using v2.	PM2	Disagree			Does_not_apply			Negative_agreement					Negative_agreement	/		Negative_agreement
CDH1	c.1505del	PAT	PAT	PVS1	PVS1	Positive_agreement	/	PVS1	Positive_agreement			Negative_agreement	/		Negative_agreement			Not_automated			Not_automated			Not_automated			Does_not_apply		Does_not_apply	PM2_supporting	PM2_Supporting	Positive_agreement	/	PM2	Disagree			Does_not_apply			Negative_agreement			PM5_supporting	PM5_Supporting	Positive_agreement	/		Disagree
CDH1	c.150C>A	lBEN	lBEN			Negative_agreement	/		Negative_agreement			Negative_agreement	/		Negative_agreement			Not_automated			Not_automated			Not_automated			Does_not_apply		Does_not_apply	PM2_supporting	PM2	Previous_version	ClinGen CDH1 Expert Panel guidelines version 3 downgrade PM2 to supporting strength,the variant was classified using v2.	PM2	Disagree			Does_not_apply			Negative_agreement					Negative_agreement	/		Negative_agreement
CDH1	c.1531C>T	PAT	PAT	PVS1	PVS1	Positive_agreement	/	PVS1	Positive_agreement			Negative_agreement	/		Negative_agreement			Not_automated			Not_automated		PS4_Moderate	Not_automated			Does_not_apply		Does_not_apply	PM2_supporting	PM2	Previous_version	ClinGen CDH1 Expert Panel guidelines version 3 downgrade PM2 to supporting strength,the variant was classified using v2.	PM2	Disagree			Does_not_apply			Negative_agreement			PM5_supporting		Previous_version	The program assigns PM5_supporting according to the new rule that appears in v3.1 of the guidelines: Specification of PM5_Supporting to nonsense and frameshift variants that are predicted/proved to undergo nonsense-mediated decay (NMD) or located upstream of the last known PAT truncating variant [c.2506G>T (p.Glu836Ter)]		Disagree
CDH1	c.1565+1del	lPAT	lPAT	PVS1_strong	PVS1_Strong	Positive_agreement	/	PVS1	Disagree			Negative_agreement	/		Negative_agreement			Not_automated			Not_automated			Not_automated			Does_not_apply		Does_not_apply	PM2_supporting	PM2_Supporting	Positive_agreement	/	PM2	Disagree			Does_not_apply			Negative_agreement			PM5_supporting	PM5_Supporting	Positive_agreement	/		Disagree
CDH1	c.1565+1G>A	lPAT	PAT	PVS1_strong	PVS1_Strong	Positive_agreement	/	PVS1	Disagree			Negative_agreement	/		Negative_agreement			Not_automated		PS3_Moderate	Not_automated		PS4	Not_automated			Does_not_apply		Does_not_apply	PM2_supporting	PM2_Supporting	Positive_agreement	/	PM2	Disagree			Does_not_apply			Negative_agreement			PM5_supporting		Previous_version	The program assigns PM5_supporting according to the new rule that appears in v3.1 of the guidelines: Specification of PM5_Supporting to nonsense and frameshift variants that are predicted/proved to undergo nonsense-mediated decay (NMD) or located upstream of the last known PAT truncating variant [c.2506G>T (p.Glu836Ter)]		Disagree
CDH1	c.1565+1G>C	lPAT	PAT	PVS1_strong	PVS1_Strong	Positive_agreement	/	PVS1	Disagree			Negative_agreement	/		Negative_agreement			Not_automated			Not_automated		PS4	Not_automated			Does_not_apply		Does_not_apply	PM2_supporting	PM2_Supporting	Positive_agreement	/	PM2	Disagree			Does_not_apply			Negative_agreement			PM5_supporting		Previous_version	The program assigns PM5_supporting according to the new rule that appears in v3.1 of the guidelines: Specification of PM5_Supporting to nonsense and frameshift variants that are predicted/proved to undergo nonsense-mediated decay (NMD) or located upstream of the last known PAT truncating variant [c.2506G>T (p.Glu836Ter)]		Disagree
CDH1	c.1565+1G>T	lPAT	PAT	PVS1_strong	PVS1_Strong	Positive_agreement	/	PVS1	Disagree			Negative_agreement	/		Negative_agreement			Not_automated			Not_automated		PS4_Moderate	Not_automated			Does_not_apply		Does_not_apply	PM2_supporting	PM2	Previous_version	ClinGen CDH1 Expert Panel guidelines version 3 downgrade PM2 to supporting strength,the variant was classified using v2.	PM2	Disagree			Does_not_apply			Negative_agreement			PM5_supporting		Previous_version	The program assigns PM5_supporting according to the new rule that appears in v3.1 of the guidelines: Specification of PM5_Supporting to nonsense and frameshift variants that are predicted/proved to undergo nonsense-mediated decay (NMD) or located upstream of the last known PAT truncating variant [c.2506G>T (p.Glu836Ter)]		Disagree
CDH1	c.1565+2dup	VUS	PAT			Negative_agreement	/		Negative_agreement			Negative_agreement	/		Negative_agreement			Not_automated			Not_automated		PS4	Not_automated			Does_not_apply		Does_not_apply	PM2_supporting	PM2	Previous_version	ClinGen CDH1 Expert Panel guidelines version 3 downgrade PM2 to supporting strength,the variant was classified using v2.	PM2	Disagree			Does_not_apply			Negative_agreement					Negative_agreement	/		Negative_agreement
CDH1	c.1566-1G>C	VUS	VUS	PVS1_moderate	PVS1_Moderate	Positive_agreement	/	PVS1	Disagree			Negative_agreement	/		Negative_agreement			Not_automated			Not_automated		PS4_Moderate	Not_automated			Does_not_apply		Does_not_apply	PM2_supporting	PM2_Supporting	Positive_agreement	/	PM2	Disagree			Does_not_apply			Negative_agreement					Negative_agreement	/		Negative_agreement
CDH1	c.1566-2A>G	VUS	VUS	PVS1_moderate	PVS1_Moderate	Positive_agreement	/	PVS1	Disagree			Negative_agreement	/		Negative_agreement			Not_automated			Not_automated		PS4_Supporting	Not_automated			Does_not_apply		Does_not_apply	PM2_supporting	PM2_Supporting	Positive_agreement	/	PM2	Disagree			Does_not_apply			Negative_agreement					Negative_agreement	/		Negative_agreement
CDH1	c.1569T>A	PAT	PAT	PVS1	PVS1	Positive_agreement	/	PVS1	Positive_agreement			Negative_agreement	/		Negative_agreement			Not_automated			Not_automated			Not_automated			Does_not_apply		Does_not_apply	PM2_supporting	PM2_Supporting	Positive_agreement	/	PM2	Disagree			Does_not_apply			Negative_agreement			PM5_supporting	PM5_Supporting	Positive_agreement	/		Disagree
CDH1	c.1578G>A	PAT	PAT	PVS1	PVS1	Positive_agreement	/	PVS1	Positive_agreement		PS1	Partially_automated	Manual classification assigns PS1 because same amino acid change in the c.1577G>A p.(Trp526Ter) variant was reported in 34 yo with stage IV diffuse gastric ADC (signet ring cell) (PMID: 30466290) which is an established PAT variant. The program denies PS1 because the variant is classified as single submitter in clinVar (it only takes into account expert panel variants).		Disagree			Not_automated			Not_automated			Not_automated			Does_not_apply		Does_not_apply	PM2_supporting	PM2	Previous_version	ClinGen CDH1 Expert Panel guidelines version 3 downgrade PM2 to supporting strength,the variant was classified using v2.	PM2	Disagree			Does_not_apply			Negative_agreement			PM5_supporting		Previous_version	The program assigns PM5_supporting according to the new rule that appears in v3.1 of the guidelines: Specification of PM5_Supporting to nonsense and frameshift variants that are predicted/proved to undergo nonsense-mediated decay (NMD) or located upstream of the last known PAT truncating variant [c.2506G>T (p.Glu836Ter)]		Disagree
CDH1	c.1587dup	PAT	PAT	PVS1	PVS1	Positive_agreement	/	PVS1	Positive_agreement			Negative_agreement	/		Negative_agreement			Not_automated			Not_automated		PS4_Supporting	Not_automated			Does_not_apply		Does_not_apply	PM2_supporting	PM2	Previous_version	ClinGen CDH1 Expert Panel guidelines version 3 downgrade PM2 to supporting strength,the variant was classified using v2.	PM2	Disagree			Does_not_apply			Negative_agreement			PM5_supporting		Previous_version	The program assigns PM5_supporting according to the new rule that appears in v3.1 of the guidelines: Specification of PM5_Supporting to nonsense and frameshift variants that are predicted/proved to undergo nonsense-mediated decay (NMD) or located upstream of the last known PAT truncating variant [c.2506G>T (p.Glu836Ter)]		Disagree
CDH1	c.1590dup	PAT	PAT	PVS1	PVS1	Positive_agreement	/	PVS1	Positive_agreement			Negative_agreement	/		Negative_agreement			Not_automated			Not_automated		PS4_Supporting	Not_automated			Does_not_apply		Does_not_apply	PM2_supporting	PM2	Previous_version	ClinGen CDH1 Expert Panel guidelines version 3 downgrade PM2 to supporting strength,the variant was classified using v2.	PM2	Disagree			Does_not_apply			Negative_agreement			PM5_supporting		Previous_version	The program assigns PM5_supporting according to the new rule that appears in v3.1 of the guidelines: Specification of PM5_Supporting to nonsense and frameshift variants that are predicted/proved to undergo nonsense-mediated decay (NMD) or located upstream of the last known PAT truncating variant [c.2506G>T (p.Glu836Ter)]		Disagree
CDH1	c.160A>G	VUS	lBEN			Negative_agreement	/		Negative_agreement			Negative_agreement	/		Negative_agreement			Not_automated			Not_automated			Not_automated			Does_not_apply		Does_not_apply			Negative_agreement	/	PM2	Disagree			Does_not_apply			Negative_agreement					Negative_agreement	/		Negative_agreement
CDH1	c.1612delG	PAT	PAT	PVS1	PVS1	Positive_agreement	/	PVS1	Positive_agreement			Negative_agreement	/		Negative_agreement			Not_automated			Not_automated		PS4_Supporting	Not_automated			Does_not_apply		Does_not_apply	PM2_supporting	PM2	Previous_version	ClinGen CDH1 Expert Panel guidelines version 3 downgrade PM2 to supporting strength,the variant was classified using v2.	PM2	Disagree			Does_not_apply			Negative_agreement			PM5_supporting		Previous_version	The program assigns PM5_supporting according to the new rule that appears in v3.1 of the guidelines: Specification of PM5_Supporting to nonsense and frameshift variants that are predicted/proved to undergo nonsense-mediated decay (NMD) or located upstream of the last known PAT truncating variant [c.2506G>T (p.Glu836Ter)]		Disagree
CDH1	c.1613A>T	VUS	VUS			Negative_agreement	/		Negative_agreement			Negative_agreement	/		Negative_agreement			Not_automated			Not_automated		PS4_Moderate	Not_automated			Does_not_apply		Does_not_apply	PM2_supporting	PM2	Previous_version	ClinGen CDH1 Expert Panel guidelines version 3 downgrade PM2 to supporting strength,the variant was classified using v2.	PM2	Disagree			Does_not_apply			Negative_agreement					Negative_agreement	/		Negative_agreement
CDH1	c.163+4_163+6dup	VUS	lBEN			Negative_agreement	/		Negative_agreement			Negative_agreement	/		Negative_agreement			Not_automated			Not_automated			Not_automated			Does_not_apply		Does_not_apply			Negative_agreement	/		Negative_agreement			Does_not_apply			Negative_agreement					Negative_agreement	/		Negative_agreement
CDH1	c.1636del	PAT	PAT	PVS1	PVS1	Positive_agreement	/	PVS1	Positive_agreement			Negative_agreement	/		Negative_agreement			Not_automated			Not_automated			Not_automated			Does_not_apply		Does_not_apply	PM2_supporting	PM2_Supporting	Positive_agreement	/	PM2	Disagree			Does_not_apply			Negative_agreement			PM5_supporting	PM5_Supporting	Positive_agreement	/		Disagree
CDH1	c.164T>G	VUS	lBEN			Negative_agreement	/		Negative_agreement			Negative_agreement	/		Negative_agreement			Not_automated			Not_automated			Not_automated			Does_not_apply		Does_not_apply			Negative_agreement	/	PM2	Disagree			Does_not_apply			Negative_agreement					Negative_agreement	/		Negative_agreement
CDH1	c.1679C>G	VUS	PAT			Negative_agreement	/		Negative_agreement			Negative_agreement	/		Negative_agreement			Not_automated		PS3	Not_automated		PS4	Not_automated			Does_not_apply		Does_not_apply	PM2_supporting	PM2	Previous_version	ClinGen CDH1 Expert Panel guidelines version 3 downgrade PM2 to supporting strength,the variant was classified using v2.	PM2	Disagree			Does_not_apply			Negative_agreement					Negative_agreement	/		Negative_agreement
CDH1	c.1679dup	PAT	PAT	PVS1	PVS1	Positive_agreement	/	PVS1	Positive_agreement			Negative_agreement	/		Negative_agreement			Not_automated			Not_automated			Not_automated			Does_not_apply		Does_not_apply	PM2_supporting	PM2_Supporting	Positive_agreement	/	PM2	Disagree			Does_not_apply			Negative_agreement			PM5_supporting	PM5_Supporting	Positive_agreement	/		Disagree
CDH1	c.1711+1G>A	lPAT	lPAT	PVS1_strong	PVS1_Strong	Positive_agreement	/	PVS1	Disagree			Negative_agreement	/		Negative_agreement			Not_automated			Not_automated			Not_automated			Does_not_apply		Does_not_apply	PM2_supporting	PM2_Supporting	Positive_agreement	/	PM2	Disagree			Does_not_apply			Negative_agreement			PM5_supporting	PM5_Supporting	Positive_agreement	/		Disagree
CDH1	c.1711+1G>C	lPAT	lPAT	PVS1_strong	PVS1_Strong	Positive_agreement	/	PVS1	Disagree			Negative_agreement	/		Negative_agreement			Not_automated			Not_automated		PS4_Supporting	Not_automated			Does_not_apply		Does_not_apply	PM2_supporting	PM2	Previous_version	ClinGen CDH1 Expert Panel guidelines version 3 downgrade PM2 to supporting strength,the variant was classified using v2.	PM2	Disagree			Does_not_apply			Negative_agreement			PM5_supporting		Previous_version	The program assigns PM5_supporting according to the new rule that appears in v3.1 of the guidelines: Specification of PM5_Supporting to nonsense and frameshift variants that are predicted/proved to undergo nonsense-mediated decay (NMD) or located upstream of the last known PAT truncating variant [c.2506G>T (p.Glu836Ter)]		Disagree
CDH1	c.1711+2_1711+7del	lPAT	lPAT	PVS1_strong	PVS1_Strong	Positive_agreement	/	PVS1	Disagree			Negative_agreement	/		Negative_agreement			Not_automated			Not_automated		PS4_Supporting	Not_automated			Does_not_apply		Does_not_apply	PM2_supporting	PM2	Previous_version	ClinGen CDH1 Expert Panel guidelines version 3 downgrade PM2 to supporting strength,the variant was classified using v2.	PM2	Disagree			Does_not_apply			Negative_agreement			PM5_supporting		Previous_version	The program assigns PM5_supporting according to the new rule that appears in v3.1 of the guidelines: Specification of PM5_Supporting to nonsense and frameshift variants that are predicted/proved to undergo nonsense-mediated decay (NMD) or located upstream of the last known PAT truncating variant [c.2506G>T (p.Glu836Ter)]		Disagree
CDH1	c.1712-2A>C	VUS	VUS	PVS1_moderate	PVS1_Moderate	Positive_agreement	/	PVS1	Disagree			Negative_agreement	/		Negative_agreement			Not_automated			Not_automated			Not_automated			Does_not_apply		Does_not_apply	PM2_supporting	PM2	Previous_version	ClinGen CDH1 Expert Panel guidelines version 3 downgrade PM2 to supporting strength,the variant was classified using v2.	PM2	Disagree			Does_not_apply			Negative_agreement					Negative_agreement	/		Negative_agreement
CDH1	c.1733dup	PAT	PAT	PVS1	PVS1	Positive_agreement	/	PVS1	Positive_agreement			Negative_agreement	/		Negative_agreement			Not_automated			Not_automated		PS4_Supporting	Not_automated			Does_not_apply		Does_not_apply	PM2_supporting	PM2	Previous_version	ClinGen CDH1 Expert Panel guidelines version 3 downgrade PM2 to supporting strength,the variant was classified using v2.	PM2	Disagree			Does_not_apply			Negative_agreement			PM5_supporting		Previous_version	The program assigns PM5_supporting according to the new rule that appears in v3.1 of the guidelines: Specification of PM5_Supporting to nonsense and frameshift variants that are predicted/proved to undergo nonsense-mediated decay (NMD) or located upstream of the last known PAT truncating variant [c.2506G>T (p.Glu836Ter)]		Disagree
CDH1	c.1746dup	PAT	PAT	PVS1	PVS1	Positive_agreement	/	PVS1	Positive_agreement			Negative_agreement	/		Negative_agreement			Not_automated			Not_automated			Not_automated			Does_not_apply		Does_not_apply	PM2_supporting	PM2_Supporting	Positive_agreement	/	PM2	Disagree			Does_not_apply			Negative_agreement			PM5_supporting	PM5_Supporting	Positive_agreement	/		Disagree
CDH1	c.1774G>A	BEN	BEN			Not_assessed	/		Not_assessed			Not_assessed	/		Not_assessed			Not_automated			Not_automated			Not_automated			Does_not_apply		Does_not_apply			Not_assessed	/		Not_assessed			Does_not_apply			Not_assessed					Not_assessed	/		Not_assessed
CDH1	c.1779dup	PAT	PAT	PVS1	PVS1	Positive_agreement	/	PVS1	Positive_agreement			Negative_agreement	/		Negative_agreement			Not_automated			Not_automated		PS4_Supporting	Not_automated			Does_not_apply		Does_not_apply	PM2_supporting	PM2	Previous_version	ClinGen CDH1 Expert Panel guidelines version 3 downgrade PM2 to supporting strength,the variant was classified using v2.	PM2	Disagree			Does_not_apply			Negative_agreement			PM5_supporting		Previous_version	The program assigns PM5_supporting according to the new rule that appears in v3.1 of the guidelines: Specification of PM5_Supporting to nonsense and frameshift variants that are predicted/proved to undergo nonsense-mediated decay (NMD) or located upstream of the last known PAT truncating variant [c.2506G>T (p.Glu836Ter)]		Disagree
CDH1	c.1792C>T	PAT	PAT	PVS1	PVS1	Positive_agreement	/	PVS1	Positive_agreement			Negative_agreement	/		Negative_agreement		PS2	Not_automated			Not_automated		PS4	Not_automated			Does_not_apply		Does_not_apply	PM2_supporting	PM2	Previous_version	ClinGen CDH1 Expert Panel guidelines version 3 downgrade PM2 to supporting strength,the variant was classified using v2.	PM2	Disagree			Does_not_apply			Negative_agreement			PM5_supporting		Previous_version	The program assigns PM5_supporting according to the new rule that appears in v3.1 of the guidelines: Specification of PM5_Supporting to nonsense and frameshift variants that are predicted/proved to undergo nonsense-mediated decay (NMD) or located upstream of the last known PAT truncating variant [c.2506G>T (p.Glu836Ter)]		Disagree
CDH1	c.1849G>A	BEN	BEN			Not_assessed	/		Not_assessed			Not_assessed	/		Not_assessed			Not_automated			Not_automated			Not_automated			Does_not_apply		Does_not_apply			Not_assessed	/		Not_assessed			Does_not_apply			Not_assessed					Not_assessed	/		Not_assessed
CDH1	c.1865A>G	VUS	lBEN			Negative_agreement	/		Negative_agreement			Negative_agreement	/		Negative_agreement			Not_automated			Not_automated			Not_automated			Does_not_apply		Does_not_apply	PM2_supporting		Manual_error	Manual classification denies PM2_supporting because frequency of 0.000007953 (2 of 251,480) in the gnomAD v2.1.1 cohort, with a maximum non-founder allele frequency of 0.00006152 (1 of 16,256) in the African subpopulation. Guidelines assign PM2_supporting when <= 1/100000 alleles in gnomAD cohort an if present in >=2 inidividuals within a subpopulation must be present in <= 1/50000. PM2_supportin…	PM2	Disagree			Does_not_apply			Negative_agreement					Negative_agreement	/		Negative_agreement
CDH1	c.187C>T	PAT	PAT	PVS1	PVS1	Positive_agreement	/	PVS1	Positive_agreement			Negative_agreement	/		Negative_agreement			Not_automated			Not_automated		PS4_Supporting	Not_automated			Does_not_apply		Does_not_apply	PM2_supporting	PM2	Previous_version	ClinGen CDH1 Expert Panel guidelines version 3 downgrade PM2 to supporting strength,the variant was classified using v2.	PM2	Disagree			Does_not_apply			Negative_agreement			PM5_supporting		Previous_version	The program assigns PM5_supporting according to the new rule that appears in v3.1 of the guidelines: Specification of PM5_Supporting to nonsense and frameshift variants that are predicted/proved to undergo nonsense-mediated decay (NMD) or located upstream of the last known PAT truncating variant [c.2506G>T (p.Glu836Ter)]		Disagree
CDH1	c.1888C>G	BEN	BEN			Not_assessed	/		Not_assessed			Not_assessed	/		Not_assessed			Not_automated			Not_automated			Not_automated			Does_not_apply		Does_not_apply			Not_assessed	/		Not_assessed			Does_not_apply			Not_assessed					Not_assessed	/		Not_assessed
CDH1	c.188G>A	VUS	BEN			Negative_agreement	/		Negative_agreement			Negative_agreement	/		Negative_agreement			Not_automated			Not_automated			Not_automated			Does_not_apply		Does_not_apply			Negative_agreement	/	PM2	Disagree			Does_not_apply			Negative_agreement					Negative_agreement	/		Negative_agreement
CDH1	c.1895_1896del	PAT	PAT	PVS1	PVS1	Positive_agreement	/	PVS1	Positive_agreement			Negative_agreement	/		Negative_agreement			Not_automated			Not_automated		PS4_Moderate	Not_automated			Does_not_apply		Does_not_apply	PM2_supporting	PM2	Previous_version	ClinGen CDH1 Expert Panel guidelines version 3 downgrade PM2 to supporting strength,the variant was classified using v2.	PM2	Disagree			Does_not_apply			Negative_agreement			PM5_supporting		Previous_version	The program assigns PM5_supporting according to the new rule that appears in v3.1 of the guidelines: Specification of PM5_Supporting to nonsense and frameshift variants that are predicted/proved to undergo nonsense-mediated decay (NMD) or located upstream of the last known PAT truncating variant [c.2506G>T (p.Glu836Ter)]		Disagree
CDH1	c.1896C>T	BEN	BEN			Not_assessed	/		Not_assessed			Not_assessed	/		Not_assessed			Not_automated			Not_automated			Not_automated			Does_not_apply		Does_not_apply			Not_assessed	/		Not_assessed			Does_not_apply			Not_assessed					Not_assessed	/		Not_assessed
CDH1	c.1913G>A	PAT	PAT	PVS1	PVS1	Positive_agreement	/	PVS1	Positive_agreement			Negative_agreement	/		Negative_agreement			Not_automated			Not_automated		PS4_Supporting	Not_automated			Does_not_apply		Does_not_apply	PM2_supporting	PM2	Previous_version	ClinGen CDH1 Expert Panel guidelines version 3 downgrade PM2 to supporting strength,the variant was classified using v2.	PM2	Disagree			Does_not_apply			Negative_agreement			PM5_supporting		Previous_version	The program assigns PM5_supporting according to the new rule that appears in v3.1 of the guidelines: Specification of PM5_Supporting to nonsense and frameshift variants that are predicted/proved to undergo nonsense-mediated decay (NMD) or located upstream of the last known PAT truncating variant [c.2506G>T (p.Glu836Ter)]		Disagree
CDH1	c.1917_1918del	PAT	PAT	PVS1	PVS1	Positive_agreement	/	PVS1	Positive_agreement			Negative_agreement	/		Negative_agreement			Not_automated			Not_automated			Not_automated			Does_not_apply		Does_not_apply	PM2_supporting	PM2_Supporting	Positive_agreement	/	PM2	Disagree			Does_not_apply			Negative_agreement			PM5_supporting	PM5_Supporting	Positive_agreement	/		Disagree
CDH1	c.1921C>T	lPAT	PAT	PVS1	PVS1	Positive_agreement	/	PVS1	Positive_agreement			Negative_agreement	/		Negative_agreement			Not_automated			Not_automated		PS4_Supporting	Not_automated			Does_not_apply		Does_not_apply	PM2_supporting	PM2	Previous_version	ClinGen CDH1 Expert Panel guidelines version 3 downgrade PM2 to supporting strength,the variant was classified using v2.	PM2	Disagree			Does_not_apply			Negative_agreement					Negative_agreement	/		Negative_agreement
CDH1	c.1937-13T>C	BEN	BEN			Not_assessed	/		Not_assessed			Not_assessed	/		Not_assessed			Not_automated			Not_automated			Not_automated			Does_not_apply		Does_not_apply			Not_assessed	/		Not_assessed			Does_not_apply			Not_assessed					Not_assessed	/		Not_assessed
CDH1	c.1937-423G>A	BEN	BEN			Not_assessed	/		Not_assessed			Not_assessed	/		Not_assessed			Not_automated			Not_automated			Not_automated			Does_not_apply		Does_not_apply			Not_assessed	/		Not_assessed			Does_not_apply			Not_assessed					Not_assessed	/		Not_assessed
CDH1	c.1942G>T	PAT	PAT	PVS1	PVS1	Positive_agreement	/	PVS1	Positive_agreement			Negative_agreement	/		Negative_agreement			Not_automated			Not_automated			Not_automated			Does_not_apply		Does_not_apply	PM2_supporting	PM2_Supporting	Positive_agreement	/	PM2	Disagree			Does_not_apply			Negative_agreement			PM5_supporting	PM5_Supporting	Positive_agreement	/		Disagree
CDH1	c.1948_1949del	PAT	PAT	PVS1	PVS1	Positive_agreement	/	PVS1	Positive_agreement			Negative_agreement	/		Negative_agreement			Not_automated			Not_automated			Not_automated			Does_not_apply		Does_not_apply	PM2_supporting	PM2_Supporting	Positive_agreement	/	PM2	Disagree			Does_not_apply			Negative_agreement			PM5_supporting	PM5_Supporting	Positive_agreement	/		Disagree
CDH1	c.1948_1949dup	PAT	PAT	PVS1	PVS1	Positive_agreement	/	PVS1	Positive_agreement			Negative_agreement	/		Negative_agreement			Not_automated			Not_automated			Not_automated			Does_not_apply		Does_not_apply	PM2_supporting	PM2_Supporting	Positive_agreement	/	PM2	Disagree			Does_not_apply			Negative_agreement			PM5_supporting	PM5_Supporting	Positive_agreement	/		Disagree
CDH1	c.1979dup	lPAT	PAT	PVS1	PVS1	Positive_agreement	/	PVS1	Positive_agreement			Negative_agreement	/		Negative_agreement			Not_automated			Not_automated		PS4_Supporting	Not_automated			Does_not_apply		Does_not_apply	PM2_supporting	PM2	Previous_version	ClinGen CDH1 Expert Panel guidelines version 3 downgrade PM2 to supporting strength,the variant was classified using v2.	PM2	Disagree			Does_not_apply			Negative_agreement					Negative_agreement	/		Negative_agreement
CDH1	c.1993del	lPAT	PAT	PVS1	PVS1	Positive_agreement	/	PVS1	Positive_agreement			Negative_agreement	/		Negative_agreement			Not_automated			Not_automated			Not_automated			Does_not_apply		Does_not_apply	PM2_supporting	PM2_Supporting	Positive_agreement	/	PM2	Disagree			Does_not_apply			Negative_agreement			PM5_supporting	PM5_Supporting	Positive_agreement	/		Disagree
CDH1	c.1999del	lPAT	PAT	PVS1	PVS1	Positive_agreement	/	PVS1	Positive_agreement			Negative_agreement	/		Negative_agreement			Not_automated			Not_automated		PS4_Moderate	Not_automated			Does_not_apply		Does_not_apply	PM2_supporting	PM2	Previous_version	ClinGen CDH1 Expert Panel guidelines version 3 downgrade PM2 to supporting strength,the variant was classified using v2.	PM2	Disagree			Does_not_apply			Negative_agreement					Negative_agreement	/		Negative_agreement
CDH1	c.1A>G	lPAT	PAT	PVS1	PVS1	Positive_agreement	/	PVS1_strong	Disagree			Negative_agreement	/		Negative_agreement			Not_automated			Not_automated		PS4_Supporting	Not_automated			Does_not_apply		Does_not_apply	PM2_supporting	PM2_Supporting	Positive_agreement	/	PM2	Disagree			Does_not_apply			Negative_agreement					Negative_agreement	/		Negative_agreement
CDH1	c.2029dup	lPAT	PAT	PVS1	PVS1	Positive_agreement	/	PVS1	Positive_agreement			Negative_agreement	/		Negative_agreement			Not_automated			Not_automated			Not_automated			Does_not_apply		Does_not_apply	PM2_supporting	PM2_Supporting	Positive_agreement	/	PM2	Disagree			Does_not_apply			Negative_agreement			PM5_supporting	PM5_Supporting	Positive_agreement	/		Disagree
CDH1	c.202delT	PAT	PAT	PVS1	PVS1	Positive_agreement	/	PVS1	Positive_agreement			Negative_agreement	/		Negative_agreement			Not_automated			Not_automated			Not_automated			Does_not_apply		Does_not_apply	PM2_supporting	PM2_Supporting	Positive_agreement	/	PM2	Disagree			Does_not_apply			Negative_agreement			PM5_supporting	PM5_Supporting	Positive_agreement	/		Disagree
CDH1	c.2053G>A	VUS	lBEN			Negative_agreement	/		Negative_agreement			Negative_agreement	/		Negative_agreement			Not_automated			Not_automated			Not_automated			Does_not_apply		Does_not_apply			Negative_agreement	/		Negative_agreement			Does_not_apply			Negative_agreement					Negative_agreement	/		Negative_agreement
CDH1	c.2062_2063del	lPAT	PAT	PVS1	PVS1	Positive_agreement	/	PVS1	Positive_agreement			Negative_agreement	/		Negative_agreement			Not_automated			Not_automated		PS4	Not_automated			Does_not_apply		Does_not_apply	PM2_supporting	PM2	Previous_version	ClinGen CDH1 Expert Panel guidelines version 3 downgrade PM2 to supporting strength,the variant was classified using v2.	PM2	Disagree			Does_not_apply			Negative_agreement					Negative_agreement	/		Negative_agreement
CDH1	c.2076_2077del	PAT	PAT	PVS1	PVS1	Positive_agreement	/	PVS1	Positive_agreement			Negative_agreement	/		Negative_agreement			Not_automated			Not_automated			Not_automated			Does_not_apply		Does_not_apply	PM2_supporting	PM2_Supporting	Positive_agreement	/	PM2	Disagree			Does_not_apply			Negative_agreement			PM5_supporting	PM5_Supporting	Positive_agreement	/		Disagree
CDH1	c.2076T>C	BEN	BEN			Not_assessed	/		Not_assessed			Not_assessed	/		Not_assessed			Not_automated			Not_automated			Not_automated			Does_not_apply		Does_not_apply			Not_assessed	/		Not_assessed			Does_not_apply			Not_assessed					Not_assessed	/		Not_assessed
CDH1	c.208dup	PAT	PAT	PVS1	PVS1	Positive_agreement	/	PVS1	Positive_agreement			Negative_agreement	/		Negative_agreement			Not_automated			Not_automated		PS4_Moderate	Not_automated			Does_not_apply		Does_not_apply	PM2_supporting	PM2	Previous_version	ClinGen CDH1 Expert Panel guidelines version 3 downgrade PM2 to supporting strength,the variant was classified using v2.	PM2	Disagree			Does_not_apply			Negative_agreement			PM5_supporting		Previous_version	The program assigns PM5_supporting according to the new rule that appears in v3.1 of the guidelines: Specification of PM5_Supporting to nonsense and frameshift variants that are predicted/proved to undergo nonsense-mediated decay (NMD) or located upstream of the last known PAT truncating variant [c.2506G>T (p.Glu836Ter)]		Disagree
CDH1	c.2095C>T	PAT	PAT	PVS1	PVS1	Positive_agreement	/	PVS1	Positive_agreement			Negative_agreement	/		Negative_agreement			Not_automated			Not_automated		PS4_Supporting	Not_automated			Does_not_apply		Does_not_apply	PM2_supporting	PM2	Previous_version	ClinGen CDH1 Expert Panel guidelines version 3 downgrade PM2 to supporting strength,the variant was classified using v2.	PM2	Disagree			Does_not_apply			Negative_agreement			PM5_supporting		Previous_version	The program assigns PM5_supporting according to the new rule that appears in v3.1 of the guidelines: Specification of PM5_Supporting to nonsense and frameshift variants that are predicted/proved to undergo nonsense-mediated decay (NMD) or located upstream of the last known PAT truncating variant [c.2506G>T (p.Glu836Ter)]		Disagree
CDH1	c.2100del	PAT	PAT	PVS1	PVS1	Positive_agreement	/	PVS1	Positive_agreement			Negative_agreement	/		Negative_agreement			Not_automated			Not_automated		PS4_Supporting	Not_automated			Does_not_apply		Does_not_apply	PM2_supporting	PM2	Previous_version	ClinGen CDH1 Expert Panel guidelines version 3 downgrade PM2 to supporting strength,the variant was classified using v2.	PM2	Disagree			Does_not_apply			Negative_agreement			PM5_supporting		Previous_version	The program assigns PM5_supporting according to the new rule that appears in v3.1 of the guidelines: Specification of PM5_Supporting to nonsense and frameshift variants that are predicted/proved to undergo nonsense-mediated decay (NMD) or located upstream of the last known PAT truncating variant [c.2506G>T (p.Glu836Ter)]		Disagree
CDH1	c.2104G>A	VUS	BEN			Not_assessed	/		Not_assessed			Not_assessed	/		Not_assessed			Not_automated			Not_automated			Not_automated			Does_not_apply		Does_not_apply			Not_assessed	/		Not_assessed			Does_not_apply			Not_assessed					Not_assessed	/		Not_assessed
CDH1	c.2104G>T	PAT	PAT	PVS1	PVS1	Positive_agreement	/	PVS1	Positive_agreement			Negative_agreement	/		Negative_agreement			Not_automated			Not_automated			Not_automated			Does_not_apply		Does_not_apply	PM2_supporting	PM2_Supporting	Positive_agreement	/	PM2	Disagree			Does_not_apply			Negative_agreement			PM5_supporting	PM5_Supporting	Positive_agreement	/		Disagree
CDH1	c.2131C>G	VUS	lBEN			Negative_agreement	/		Negative_agreement			Negative_agreement	/		Negative_agreement			Not_automated			Not_automated			Not_automated			Does_not_apply		Does_not_apply	PM2_supporting	PM2	Previous_version	ClinGen CDH1 Expert Panel guidelines version 3 downgrade PM2 to supporting strength,the variant was classified using v2.	PM2	Disagree			Does_not_apply			Negative_agreement					Negative_agreement	/		Negative_agreement
CDH1	c.2144del	PAT	PAT	PVS1	PVS1	Positive_agreement	/	PVS1	Positive_agreement			Negative_agreement	/		Negative_agreement			Not_automated			Not_automated			Not_automated			Does_not_apply		Does_not_apply	PM2_supporting	PM2_Supporting	Positive_agreement	/	PM2	Disagree			Does_not_apply			Negative_agreement			PM5_supporting	PM5_Supporting	Positive_agreement	/		Disagree
CDH1	c.2161C>G	VUS	VUS			Negative_agreement	/		Negative_agreement			Negative_agreement	/		Negative_agreement			Not_automated			Not_automated		PS4_Supporting	Not_automated			Does_not_apply		Does_not_apply	PM2_supporting	PM2	Previous_version	ClinGen CDH1 Expert Panel guidelines version 3 downgrade PM2 to supporting strength,the variant was classified using v2.	PM2	Disagree			Does_not_apply			Negative_agreement					Negative_agreement	/		Negative_agreement
CDH1	c.2164+17dup	BEN	BEN			Not_assessed	/		Not_assessed			Not_assessed	/		Not_assessed			Not_automated			Not_automated			Not_automated			Does_not_apply		Does_not_apply			Not_assessed	/		Not_assessed			Does_not_apply			Not_assessed					Not_assessed	/		Not_assessed
CDH1	c.2164+2dup	VUS	VUS			Negative_agreement	/		Negative_agreement			Negative_agreement	/		Negative_agreement			Not_automated			Not_automated		PS4_Supporting	Not_automated			Does_not_apply		Does_not_apply	PM2_supporting	PM2	Previous_version	ClinGen CDH1 Expert Panel guidelines version 3 downgrade PM2 to supporting strength,the variant was classified using v2.	PM2	Disagree			Does_not_apply			Negative_agreement					Negative_agreement	/		Negative_agreement
CDH1	c.2164+2T>C	VUS	VUS	PVS1_strong	PVS1_Strong	Positive_agreement	/	PVS1	Disagree			Negative_agreement	/		Negative_agreement			Not_automated			Not_automated			Not_automated			Does_not_apply		Does_not_apply	PM2_supporting	PM2_Supporting	Positive_agreement	/	PM2	Disagree			Does_not_apply			Negative_agreement					Negative_agreement	/		Negative_agreement
CDH1	c.2165-1G>C	lPAT	lPAT	PVS1_strong	PVS1_Strong	Positive_agreement	/	PVS1	Disagree			Negative_agreement	/		Negative_agreement			Not_automated			Not_automated		PS4_Supporting	Not_automated			Does_not_apply		Does_not_apply	PM2_supporting	PM2_Supporting	Positive_agreement	/	PM2	Disagree			Does_not_apply			Negative_agreement			PM5_supporting		Previous_version	The program assigns PM5_supporting according to the new rule that appears in v3.1 of the guidelines: Specification of PM5_Supporting to nonsense and frameshift variants that are predicted/proved to undergo nonsense-mediated decay (NMD) or located upstream of the last known PAT truncating variant [c.2506G>T (p.Glu836Ter)]		Disagree
CDH1	c.2195G>A	VUS	lPAT			Negative_agreement	/		Negative_agreement			Negative_agreement	/		Negative_agreement			Not_automated		PS3	Not_automated		PS4_Moderate	Not_automated			Does_not_apply		Does_not_apply	PM2_supporting	PM2	Previous_version	ClinGen CDH1 Expert Panel guidelines version 3 downgrade PM2 to supporting strength,the variant was classified using v2.	PM2	Disagree			Does_not_apply			Negative_agreement					Negative_agreement	/		Negative_agreement
CDH1	c.220C>T	PAT	PAT	PVS1	PVS1	Positive_agreement	/	PVS1	Positive_agreement			Negative_agreement	/		Negative_agreement			Not_automated			Not_automated		PS4_Supporting	Not_automated			Does_not_apply		Does_not_apply	PM2_supporting	PM2	Previous_version	ClinGen CDH1 Expert Panel guidelines version 3 downgrade PM2 to supporting strength,the variant was classified using v2.	PM2	Disagree			Does_not_apply			Negative_agreement			PM5_supporting		Previous_version	The program assigns PM5_supporting according to the new rule that appears in v3.1 of the guidelines: Specification of PM5_Supporting to nonsense and frameshift variants that are predicted/proved to undergo nonsense-mediated decay (NMD) or located upstream of the last known PAT truncating variant [c.2506G>T (p.Glu836Ter)]		Disagree
CDH1	c.223T>C	VUS	lBEN			Negative_agreement	/		Negative_agreement			Negative_agreement	/		Negative_agreement			Not_automated			Not_automated			Not_automated			Does_not_apply		Does_not_apply	PM2_supporting	PM2_Supporting	Positive_agreement	/	PM2	Disagree			Does_not_apply			Negative_agreement					Negative_agreement	/		Negative_agreement
CDH1	c.2245C>T	VUS	VUS			Negative_agreement	/		Negative_agreement			Negative_agreement	/		Negative_agreement			Not_automated			Not_automated			Not_automated			Does_not_apply		Does_not_apply	PM2_supporting	PM2	Previous_version	ClinGen CDH1 Expert Panel guidelines version 3 downgrade PM2 to supporting strength,the variant was classified using v2.	PM2	Disagree			Does_not_apply			Negative_agreement					Negative_agreement	/		Negative_agreement
CDH1	c.2253C>T	BEN	BEN			Not_assessed	/		Not_assessed			Not_assessed	/		Not_assessed			Not_automated			Not_automated			Not_automated			Does_not_apply		Does_not_apply			Not_assessed	/		Not_assessed			Does_not_apply			Not_assessed					Not_assessed	/		Not_assessed
CDH1	c.225C>G	VUS	VUS			Negative_agreement	/		Negative_agreement			Negative_agreement	/		Negative_agreement			Not_automated			Not_automated			Not_automated			Does_not_apply		Does_not_apply	PM2_supporting	PM2	Previous_version	ClinGen CDH1 Expert Panel guidelines version 3 downgrade PM2 to supporting strength,the variant was classified using v2.	PM2	Disagree			Does_not_apply			Negative_agreement					Negative_agreement	/		Negative_agreement
CDH1	c.2265T>A	PAT	PAT	PVS1	PVS1	Positive_agreement	/	PVS1	Positive_agreement			Negative_agreement	/		Negative_agreement			Not_automated			Not_automated		PS4_Supporting	Not_automated			Does_not_apply		Does_not_apply	PM2_supporting	PM2	Previous_version	ClinGen CDH1 Expert Panel guidelines version 3 downgrade PM2 to supporting strength,the variant was classified using v2.	PM2	Disagree			Does_not_apply			Negative_agreement			PM5_supporting		Previous_version	The program assigns PM5_supporting according to the new rule that appears in v3.1 of the guidelines: Specification of PM5_Supporting to nonsense and frameshift variants that are predicted/proved to undergo nonsense-mediated decay (NMD) or located upstream of the last known PAT truncating variant [c.2506G>T (p.Glu836Ter)]		Disagree
CDH1	c.2272G>T	PAT	PAT	PVS1	PVS1	Positive_agreement	/	PVS1	Positive_agreement			Negative_agreement	/		Negative_agreement			Not_automated			Not_automated			Not_automated			Does_not_apply		Does_not_apply	PM2_supporting	PM2_Supporting	Positive_agreement	/	PM2	Disagree			Does_not_apply			Negative_agreement			PM5_supporting	PM5_Supporting	Positive_agreement	/		Disagree
CDH1	c.2276del	PAT	PAT	PVS1	PVS1	Positive_agreement	/	PVS1	Positive_agreement			Negative_agreement	/		Negative_agreement			Not_automated			Not_automated		PS4_Supporting	Not_automated			Does_not_apply		Does_not_apply	PM2_supporting	PM2	Previous_version	ClinGen CDH1 Expert Panel guidelines version 3 downgrade PM2 to supporting strength,the variant was classified using v2.	PM2	Disagree			Does_not_apply			Negative_agreement			PM5_supporting		Previous_version	The program assigns PM5_supporting according to the new rule that appears in v3.1 of the guidelines: Specification of PM5_Supporting to nonsense and frameshift variants that are predicted/proved to undergo nonsense-mediated decay (NMD) or located upstream of the last known PAT truncating variant [c.2506G>T (p.Glu836Ter)]		Disagree
CDH1	c.2281G>A	VUS	VUS			Negative_agreement	/		Negative_agreement			Negative_agreement	/		Negative_agreement			Not_automated			Not_automated		PS4_Moderate	Not_automated			Does_not_apply		Does_not_apply			Negative_agreement	/	PM2	Disagree			Does_not_apply			Negative_agreement					Negative_agreement	/		Negative_agreement
CDH1	c.2287G>T	PAT	PAT	PVS1	PVS1	Positive_agreement	/	PVS1	Positive_agreement			Negative_agreement	/		Negative_agreement			Not_automated			Not_automated		PS4_Supporting	Not_automated			Does_not_apply		Does_not_apply	PM2_supporting	PM2	Previous_version	ClinGen CDH1 Expert Panel guidelines version 3 downgrade PM2 to supporting strength,the variant was classified using v2.	PM2	Disagree			Does_not_apply			Negative_agreement			PM5_supporting		Previous_version	The program assigns PM5_supporting according to the new rule that appears in v3.1 of the guidelines: Specification of PM5_Supporting to nonsense and frameshift variants that are predicted/proved to undergo nonsense-mediated decay (NMD) or located upstream of the last known PAT truncating variant [c.2506G>T (p.Glu836Ter)]		Disagree
CDH1	c.2293C>T	PAT	PAT	PVS1	PVS1	Positive_agreement	/	PVS1	Positive_agreement			Negative_agreement	/		Negative_agreement			Not_automated			Not_automated		PS4_Supporting	Not_automated			Does_not_apply		Does_not_apply	PM2_supporting	PM2	Previous_version	ClinGen CDH1 Expert Panel guidelines version 3 downgrade PM2 to supporting strength,the variant was classified using v2.	PM2	Disagree			Does_not_apply			Negative_agreement			PM5_supporting		Previous_version	The program assigns PM5_supporting according to the new rule that appears in v3.1 of the guidelines: Specification of PM5_Supporting to nonsense and frameshift variants that are predicted/proved to undergo nonsense-mediated decay		Disagree
CDH1	c.2295+166C>T	BEN	BEN			Not_assessed	/		Not_assessed			Not_assessed	/		Not_assessed			Not_automated			Not_automated			Not_automated			Does_not_apply		Does_not_apply			Not_assessed	/		Not_assessed			Does_not_apply			Not_assessed					Not_assessed	/		Not_assessed
CDH1	c.2296-1G>A	lPAT	lPAT	PVS1_strong	PVS1_Strong	Positive_agreement	/	PVS1	Disagree			Negative_agreement	/		Negative_agreement			Not_automated			Not_automated		PS4_Moderate	Not_automated			Does_not_apply		Does_not_apply	PM2_supporting	PM2_Supporting	Positive_agreement	/	PM2	Disagree			Does_not_apply			Negative_agreement			PM5_supporting		Previous_version	The program assigns PM5_supporting according to the new rule that appears in v3.1 of the guidelines: Specification of PM5_Supporting to nonsense and frameshift variants that are predicted/proved to undergo nonsense-mediated decay		Disagree
CDH1	c.2296-2A>G	lPAT	lPAT	PVS1_strong	PVS1_Strong	Positive_agreement	/	PVS1	Disagree			Negative_agreement	/		Negative_agreement			Not_automated			Not_automated		PS4_Moderate	Not_automated			Does_not_apply		Does_not_apply	PM2_supporting	PM2_Supporting	Positive_agreement	/	PM2	Disagree			Does_not_apply			Negative_agreement			PM5_supporting		Previous_version	The program assigns PM5_supporting according to the new rule that appears in v3.1 of the guidelines: Specification of PM5_Supporting to nonsense and frameshift variants that are predicted/proved to undergo nonsense-mediated decay		Disagree
CDH1	c.2311C>T	PAT	PAT	PVS1	PVS1	Positive_agreement	/	PVS1	Positive_agreement			Negative_agreement	/		Negative_agreement			Not_automated			Not_automated			Not_automated			Does_not_apply		Does_not_apply	PM2_supporting	PM2_Supporting	Positive_agreement	/	PM2	Disagree			Does_not_apply			Negative_agreement			PM5_supporting	PM5_Supporting	Positive_agreement	/		Disagree
CDH1	c.2324del	PAT	PAT	PVS1	PVS1	Positive_agreement	/	PVS1	Positive_agreement			Negative_agreement	/		Negative_agreement			Not_automated			Not_automated			Not_automated			Does_not_apply		Does_not_apply	PM2_supporting	PM2_Supporting	Positive_agreement	/	PM2	Disagree			Does_not_apply			Negative_agreement			PM5_supporting	PM5_Supporting	Positive_agreement	/		Disagree
CDH1	c.2329G>A	VUS	lBEN			Negative_agreement	/		Negative_agreement			Negative_agreement	/		Negative_agreement			Not_automated			Not_automated			Not_automated			Does_not_apply		Does_not_apply			Negative_agreement	/		Negative_agreement			Does_not_apply			Negative_agreement					Negative_agreement	/		Negative_agreement
CDH1	c.2343A>T	VUS	lBEN			Negative_agreement	/		Negative_agreement			Negative_agreement	/		Negative_agreement			Not_automated			Not_automated			Not_automated			Does_not_apply		Does_not_apply			Negative_agreement	/	PM2	Disagree			Does_not_apply			Negative_agreement					Negative_agreement	/		Negative_agreement
CDH1	c.2386dup	VUS	lPAT	PVS1_strong	PVS1_Strong	Positive_agreement	/	PVS1_strong	Positive_agreement			Negative_agreement	/		Negative_agreement			Not_automated			Not_automated		PS4_Supporting	Not_automated			Does_not_apply		Does_not_apply	PM2_supporting	PM2	Previous_version	ClinGen CDH1 Expert Panel guidelines version 3 downgrade PM2 to supporting strength,the variant was classified using v2.	PM2	Disagree			Does_not_apply			Negative_agreement					Negative_agreement	/		Negative_agreement
CDH1	c.2396C>G	VUS	VUS			Negative_agreement	/		Negative_agreement			Negative_agreement	/		Negative_agreement			Not_automated			Not_automated			Not_automated			Does_not_apply		Does_not_apply	PM2_supporting	PM2	Previous_version	ClinGen CDH1 Expert Panel guidelines version 3 downgrade PM2 to supporting strength,the variant was classified using v2.	PM2	Disagree			Does_not_apply			Negative_agreement					Negative_agreement	/		Negative_agreement
CDH1	c.2398delC	VUS	PAT	PVS1_strong	PVS1_Strong	Positive_agreement	/	PVS1_strong	Positive_agreement			Negative_agreement	/		Negative_agreement			Not_automated			Not_automated		PS4	Not_automated			Does_not_apply		Does_not_apply	PM2_supporting	PM2	Previous_version	ClinGen CDH1 Expert Panel guidelines version 3 downgrade PM2 to supporting strength,the variant was classified using v2.	PM2	Disagree			Does_not_apply			Negative_agreement					Negative_agreement	/		Negative_agreement
CDH1	c.2399G>A	VUS	BEN			Negative_agreement	/		Negative_agreement			Negative_agreement	/		Negative_agreement			Not_automated			Not_automated			Not_automated			Does_not_apply		Does_not_apply			Negative_agreement	/	PM2	Disagree			Does_not_apply			Negative_agreement					Negative_agreement	/		Negative_agreement
CDH1	c.2413G>A	VUS	BEN			Not_assessed	/		Not_assessed			Not_assessed	/		Not_assessed			Not_automated			Not_automated			Not_automated			Does_not_apply		Does_not_apply			Not_assessed	/		Not_assessed			Does_not_apply			Not_assessed					Not_assessed	/		Not_assessed
CDH1	c.2430delT	VUS	PAT	PVS1_strong	PVS1_Strong	Positive_agreement	/	PVS1_strong	Positive_agreement			Negative_agreement	/		Negative_agreement			Not_automated			Not_automated		PS4	Not_automated			Does_not_apply		Does_not_apply	PM2_supporting	PM2	Previous_version	ClinGen CDH1 Expert Panel guidelines version 3 downgrade PM2 to supporting strength,the variant was classified using v2.	PM2	Disagree			Does_not_apply			Negative_agreement					Negative_agreement	/		Negative_agreement
CDH1	c.2439+22C>T	BEN	BEN			Not_assessed	/		Not_assessed			Not_assessed	/		Not_assessed			Not_automated			Not_automated			Not_automated			Does_not_apply		Does_not_apply			Not_assessed	/		Not_assessed			Does_not_apply			Not_assessed					Not_assessed	/		Not_assessed
CDH1	c.2440-2A>G	lPAT	lPAT	PVS1_strong	PVS1_Strong	Positive_agreement	/	PVS1	Disagree			Negative_agreement	/		Negative_agreement			Not_automated		PS3_Moderate	Not_automated			Not_automated			Does_not_apply		Does_not_apply	PM2_supporting	PM2	Previous_version	ClinGen CDH1 Expert Panel guidelines version 3 downgrade PM2 to supporting strength,the variant was classified using v2.	PM2	Disagree			Does_not_apply			Negative_agreement			PM5_supporting		Previous_version	The program assigns PM5_supporting according to the new rule that appears in v3.1 of the guidelines: Specification of PM5_Supporting to nonsense and frameshift variants that are predicted/proved to undergo nonsense-mediated decay		Disagree
CDH1	c.2446A>T	VUS	lPAT	PVS1_strong	PVS1_Strong	Positive_agreement	/	PVS1_strong	Positive_agreement			Negative_agreement	/		Negative_agreement			Not_automated			Not_automated		PS4_Supporting	Not_automated			Does_not_apply		Does_not_apply	PM2_supporting	PM2	Previous_version	ClinGen CDH1 Expert Panel guidelines version 3 downgrade PM2 to supporting strength,the variant was classified using v2.	PM2	Disagree			Does_not_apply			Negative_agreement					Negative_agreement	/		Negative_agreement
CDH1	c.2451G>A	lBEN	lBEN			Negative_agreement	/		Negative_agreement			Negative_agreement	/		Negative_agreement			Not_automated			Not_automated			Not_automated			Does_not_apply		Does_not_apply			Negative_agreement	/	PM2	Disagree			Does_not_apply			Negative_agreement					Negative_agreement	/		Negative_agreement
CDH1	c.2490dup	VUS	lPAT	PVS1_strong	PVS1_Strong	Positive_agreement	/	PVS1_strong	Positive_agreement			Negative_agreement	/		Negative_agreement			Not_automated			Not_automated		PS4_Supporting	Not_automated			Does_not_apply		Does_not_apply	PM2_supporting	PM2_Supporting	Positive_agreement	/	PM2	Disagree			Does_not_apply			Negative_agreement					Negative_agreement	/		Negative_agreement
CDH1	c.2494G>A	VUS	BEN			Negative_agreement	/		Negative_agreement			Negative_agreement	/		Negative_agreement			Not_automated			Not_automated			Not_automated			Does_not_apply		Does_not_apply			Negative_agreement	/		Negative_agreement			Does_not_apply			Negative_agreement					Negative_agreement	/		Negative_agreement
CDH1	c.2505_2506dup	VUS	VUS	PVS1_moderate	PVS1_Moderate	Positive_agreement	/	PVS1_strong	Disagree			Negative_agreement	/		Negative_agreement			Not_automated			Not_automated			Not_automated			Does_not_apply		Does_not_apply	PM2_supporting	PM2	Previous_version	ClinGen CDH1 Expert Panel guidelines version 3 downgrade PM2 to supporting strength,the variant was classified using v2.	PM2	Disagree			Does_not_apply			Negative_agreement					Negative_agreement	/		Negative_agreement
CDH1	c.2506G>T	VUS	PAT	PVS1_strong	PVS1_Strong	Positive_agreement	/		Disagree			Negative_agreement	/		Negative_agreement		PS2	Not_automated			Not_automated			Not_automated			Does_not_apply		Does_not_apply	PM2_supporting	PM2	Previous_version	ClinGen CDH1 Expert Panel guidelines version 3 downgrade PM2 to supporting strength,the variant was classified using v2.	PM2	Disagree			Does_not_apply			Negative_agreement					Negative_agreement	/		Negative_agreement
CDH1	c.2512A>G	VUS	lBEN			Negative_agreement	/		Negative_agreement			Negative_agreement	/		Negative_agreement			Not_automated			Not_automated			Not_automated			Does_not_apply		Does_not_apply			Negative_agreement	/	PM2	Disagree			Does_not_apply			Negative_agreement					Negative_agreement	/		Negative_agreement
CDH1	c.2526del	VUS	VUS	PVS1_moderate	PVS1_Moderate	Positive_agreement	/	PVS1_strong	Disagree			Negative_agreement	/		Negative_agreement			Not_automated			Not_automated		PS4_Supporting	Not_automated			Does_not_apply		Does_not_apply	PM2_supporting	PM2	Previous_version	ClinGen CDH1 Expert Panel guidelines version 3 downgrade PM2 to supporting strength,the variant was classified using v2.	PM2	Disagree			Does_not_apply			Negative_agreement					Negative_agreement	/		Negative_agreement
CDH1	c.2547_2548insA	VUS	VUS	PVS1_moderate	PVS1_Moderate	Positive_agreement	/	PVS1_strong	Disagree			Negative_agreement	/		Negative_agreement			Not_automated			Not_automated			Not_automated			Does_not_apply		Does_not_apply	PM2_supporting	PM2	Previous_version	ClinGen CDH1 Expert Panel guidelines version 3 downgrade PM2 to supporting strength,the variant was classified using v2.	PM2	Disagree			Does_not_apply			Negative_agreement					Negative_agreement	/		Negative_agreement
CDH1	c.2549_2550del	VUS	VUS	PVS1_moderate	PVS1_Moderate	Positive_agreement	/	PVS1_strong	Disagree			Negative_agreement	/		Negative_agreement			Not_automated			Not_automated			Not_automated			Does_not_apply		Does_not_apply	PM2_supporting	PM2	Previous_version	ClinGen CDH1 Expert Panel guidelines version 3 downgrade PM2 to supporting strength,the variant was classified using v2.	PM2	Disagree			Does_not_apply			Negative_agreement					Negative_agreement	/		Negative_agreement
CDH1	c.2594G>A	VUS	VUS	PVS1_moderate	PVS1_Moderate	Positive_agreement	/	PVS1_strong	Disagree			Negative_agreement	/		Negative_agreement			Not_automated			Not_automated			Not_automated			Does_not_apply		Does_not_apply	PM2_supporting	PM2	Previous_version	ClinGen CDH1 Expert Panel guidelines version 3 downgrade PM2 to supporting strength,the variant was classified using v2.	PM2	Disagree			Does_not_apply			Negative_agreement					Negative_agreement	/		Negative_agreement
CDH1	c.261del	PAT	PAT	PVS1	PVS1	Positive_agreement	/	PVS1	Positive_agreement			Negative_agreement	/		Negative_agreement			Not_automated			Not_automated			Not_automated			Does_not_apply		Does_not_apply	PM2_supporting	PM2_Supporting	Positive_agreement	/	PM2	Disagree			Does_not_apply			Negative_agreement			PM5_supporting	PM5_Supporting	Positive_agreement	/		Disagree
CDH1	c.2634C>T	BEN	BEN			Not_assessed	/		Not_assessed			Not_assessed	/		Not_assessed			Not_automated			Not_automated			Not_automated			Does_not_apply		Does_not_apply			Not_assessed	/		Not_assessed			Does_not_apply			Not_assessed					Not_assessed	/		Not_assessed
CDH1	c.2635G>A	VUS	lBEN			Negative_agreement	/		Negative_agreement			Negative_agreement	/		Negative_agreement			Not_automated			Not_automated			Not_automated			Does_not_apply		Does_not_apply			Negative_agreement	/		Negative_agreement			Does_not_apply			Negative_agreement					Negative_agreement	/		Negative_agreement
CDH1	c.269G>A	VUS	lBEN			Negative_agreement	/		Negative_agreement			Negative_agreement	/		Negative_agreement			Not_automated			Not_automated			Not_automated			Does_not_apply		Does_not_apply			Negative_agreement	/	PM2	Disagree			Does_not_apply			Negative_agreement					Negative_agreement	/		Negative_agreement
CDH1	c.26C>A	PAT	PAT	PVS1	PVS1	Positive_agreement	/	PVS1	Positive_agreement			Negative_agreement	/		Negative_agreement			Not_automated			Not_automated		PS4_Moderate	Not_automated			Does_not_apply		Does_not_apply	PM2_supporting	PM2_Supporting	Positive_agreement	/	PM2	Disagree			Does_not_apply			Negative_agreement			PM5_supporting		Previous_version	The program assigns PM5_supporting according to the new rule that appears in v3.1 of the guidelines: Specification of PM5_Supporting to nonsense and frameshift variants that are predicted/proved to undergo nonsense-mediated decay		Disagree
CDH1	c.283C>T	PAT	PAT	PVS1	PVS1	Positive_agreement	/	PVS1	Positive_agreement			Negative_agreement	/		Negative_agreement			Not_automated			Not_automated		PS4_Moderate	Not_automated			Does_not_apply		Does_not_apply	PM2_supporting	PM2	Previous_version	ClinGen CDH1 Expert Panel guidelines version 3 downgrade PM2 to supporting strength,the variant was classified using v2.	PM2	Disagree			Does_not_apply			Negative_agreement			PM5_supporting		Previous_version	The program assigns PM5_supporting according to the new rule that appears in v3.1 of the guidelines: Specification of PM5_Supporting to nonsense and frameshift variants that are predicted/proved to undergo nonsense-mediated decay (NMD) or located upstream of the last known PAT truncating variant [c.2506G>T (p.Glu836Ter)]		Disagree
CDH1	c.286A>G	VUS	BEN			Negative_agreement	/		Negative_agreement			Negative_agreement	/		Negative_agreement			Not_automated			Not_automated			Not_automated			Does_not_apply		Does_not_apply			Negative_agreement	/		Negative_agreement			Does_not_apply			Negative_agreement					Negative_agreement	/		Negative_agreement
CDH1	c.2T>A	lPAT	PAT	PVS1	PVS1	Positive_agreement	/	PVS1_strong	Disagree			Negative_agreement	/		Negative_agreement			Not_automated			Not_automated		PS4_Supporting	Not_automated			Does_not_apply		Does_not_apply	PM2_supporting	PM2_Supporting	Positive_agreement	/	PM2	Disagree			Does_not_apply			Negative_agreement					Negative_agreement	/		Negative_agreement
CDH1	c.2T>C	lPAT	PAT	PVS1	PVS1	Positive_agreement	/	PVS1_strong	Disagree			Negative_agreement	/		Negative_agreement			Not_automated			Not_automated		PS4_Moderate	Not_automated			Does_not_apply		Does_not_apply	PM2_supporting	PM2_Supporting	Positive_agreement	/	PM2	Disagree			Does_not_apply			Negative_agreement					Negative_agreement	/		Negative_agreement
CDH1	c.2T>G	lPAT	PAT	PVS1	PVS1	Positive_agreement	/	PVS1_strong	Disagree			Negative_agreement	/		Negative_agreement			Not_automated			Not_automated		PS4_Moderate	Not_automated			Does_not_apply		Does_not_apply	PM2_supporting	PM2_Supporting	Positive_agreement	/	PM2	Disagree			Does_not_apply			Negative_agreement					Negative_agreement	/		Negative_agreement
CDH1	c.304G>A	LBEN	BEN			Negative_agreement	/		Negative_agreement			Negative_agreement	/		Negative_agreement			Not_automated			Not_automated			Not_automated			Does_not_apply		Does_not_apply			Negative_agreement	/		Negative_agreement			Does_not_apply			Negative_agreement					Negative_agreement	/		Negative_agreement
CDH1	c.308G>A	PAT	PAT	PVS1	PVS1	Positive_agreement	/	PVS1	Positive_agreement			Negative_agreement	/		Negative_agreement			Not_automated			Not_automated		PS4_Supporting	Not_automated			Does_not_apply		Does_not_apply	PM2_supporting	PM2	Previous_version	ClinGen CDH1 Expert Panel guidelines version 3 downgrade PM2 to supporting strength,the variant was classified using v2.	PM2	Disagree			Does_not_apply			Negative_agreement			PM5_supporting		Previous_version	The program assigns PM5_supporting according to the new rule that appears in v3.1 of the guidelines: Specification of PM5_Supporting to nonsense and frameshift variants that are predicted/proved to undergo nonsense-mediated decay (NMD) or located upstream of the last known PAT truncating variant [c.2506G>T (p.Glu836Ter)]		Disagree
CDH1	c.315delC	PAT	PAT	PVS1	PVS1	Positive_agreement	/	PVS1	Positive_agreement			Negative_agreement	/		Negative_agreement			Not_automated			Not_automated			Not_automated			Does_not_apply		Does_not_apply	PM2_supporting	PM2_Supporting	Positive_agreement	/	PM2	Disagree			Does_not_apply			Negative_agreement			PM5_supporting	PM5_Supporting	Positive_agreement	/		Disagree
CDH1	c.324A>G	BEN	BEN			Not_assessed	/		Not_assessed			Not_assessed	/		Not_assessed			Not_automated			Not_automated			Not_automated			Does_not_apply		Does_not_apply			Not_assessed	/		Not_assessed			Does_not_apply			Not_assessed					Not_assessed	/		Not_assessed
CDH1	c.337A>T	PAT	PAT	PVS1	PVS1	Positive_agreement	/	PVS1	Positive_agreement			Negative_agreement	/		Negative_agreement			Not_automated			Not_automated			Not_automated			Does_not_apply		Does_not_apply	PM2_supporting	PM2_Supporting	Positive_agreement	/	PM2	Disagree			Does_not_apply			Negative_agreement			PM5_supporting	PM5_Supporting	Positive_agreement	/		Disagree
CDH1	c.33G>C	lBEN	lBEN			Negative_agreement	/		Negative_agreement			Negative_agreement	/		Negative_agreement			Not_automated			Not_automated			Not_automated			Does_not_apply		Does_not_apply			Negative_agreement	/		Negative_agreement			Does_not_apply			Negative_agreement					Negative_agreement	/		Negative_agreement
CDH1	c.345G>A	BEN	BEN			Not_assessed	/		Not_assessed			Not_assessed	/		Not_assessed			Not_automated			Not_automated			Not_automated			Does_not_apply		Does_not_apply			Not_assessed	/		Not_assessed			Does_not_apply			Not_assessed					Not_assessed	/		Not_assessed
CDH1	c.360dup	PAT	PAT	PVS1	PVS1	Positive_agreement	/	PVS1	Positive_agreement			Negative_agreement	/		Negative_agreement			Not_automated			Not_automated		PS4_Supporting	Not_automated			Does_not_apply		Does_not_apply	PM2_supporting	PM2	Previous_version	ClinGen CDH1 Expert Panel guidelines version 3 downgrade PM2 to supporting strength,the variant was classified using v2.	PM2	Disagree			Does_not_apply			Negative_agreement			PM5_supporting		Previous_version	The program assigns PM5_supporting according to the new rule that appears in v3.1 of the guidelines: Specification of PM5_Supporting to nonsense and frameshift variants that are predicted/proved to undergo nonsense-mediated decay (NMD) or located upstream of the last known PAT truncating variant [c.2506G>T (p.Glu836Ter)]		Disagree
CDH1	c.363C>A	VUS	VUS			Negative_agreement	/		Negative_agreement			Negative_agreement	/		Negative_agreement			Not_automated			Not_automated			Not_automated			Does_not_apply		Does_not_apply	PM2_supporting	PM2	Previous_version	ClinGen CDH1 Expert Panel guidelines version 3 downgrade PM2 to supporting strength,the variant was classified using v2.	PM2	Disagree			Does_not_apply			Negative_agreement					Negative_agreement	/		Negative_agreement
CDH1	c.369_375dup	PAT	PAT	PVS1	PVS1	Positive_agreement	/	PVS1	Positive_agreement			Negative_agreement	/		Negative_agreement			Not_automated			Not_automated			Not_automated			Does_not_apply		Does_not_apply	PM2_supporting	PM2_Supporting	Positive_agreement	/	PM2	Disagree			Does_not_apply			Negative_agreement			PM5_supporting	PM5_Supporting	Positive_agreement	/		Disagree
CDH1	c.370C>T	VUS	lBEN			Negative_agreement	/		Negative_agreement			Negative_agreement	/		Negative_agreement			Not_automated			Not_automated			Not_automated			Does_not_apply		Does_not_apply			Negative_agreement	/	PM2	Disagree			Does_not_apply			Negative_agreement					Negative_agreement	/		Negative_agreement
CDH1	c.371G>A	VUS	lBEN			Negative_agreement	/		Negative_agreement			Negative_agreement	/		Negative_agreement			Not_automated			Not_automated			Not_automated			Does_not_apply		Does_not_apply			Negative_agreement	/		Negative_agreement			Does_not_apply			Negative_agreement					Negative_agreement	/		Negative_agreement
CDH1	c.377del	PAT	PAT	PVS1	PVS1	Positive_agreement	/	PVS1	Positive_agreement			Negative_agreement	/		Negative_agreement			Not_automated			Not_automated		PS4_Supporting	Not_automated			Does_not_apply		Does_not_apply	PM2_supporting	PM2	Previous_version	ClinGen CDH1 Expert Panel guidelines version 3 downgrade PM2 to supporting strength,the variant was classified using v2.	PM2	Disagree			Does_not_apply			Negative_agreement			PM5_supporting		Previous_version	The program assigns PM5_supporting according to the new rule that appears in v3.1 of the guidelines: Specification of PM5_Supporting to nonsense and frameshift variants that are predicted/proved to undergo nonsense-mediated decay (NMD) or located upstream of the last known PAT truncating variant [c.2506G>T (p.Glu836Ter)]		Disagree
CDH1	c.382delC	PAT	PAT	PVS1	PVS1	Positive_agreement	/	PVS1	Positive_agreement			Negative_agreement	/		Negative_agreement			Not_automated			Not_automated		PS4_Supporting	Not_automated			Does_not_apply		Does_not_apply	PM2_supporting	PM2	Previous_version	ClinGen CDH1 Expert Panel guidelines version 3 downgrade PM2 to supporting strength,the variant was classified using v2.	PM2	Disagree			Does_not_apply			Negative_agreement			PM5_supporting		Previous_version	The program assigns PM5_supporting according to the new rule that appears in v3.1 of the guidelines: Specification of PM5_Supporting to nonsense and frameshift variants that are predicted/proved to undergo nonsense-mediated decay (NMD) or located upstream of the last known PAT truncating variant [c.2506G>T (p.Glu836Ter)]		Disagree
CDH1	c.387+1G>A	VUS	VUS	PVS1_moderate	PVS1_Moderate	Positive_agreement	/		Disagree			Negative_agreement	/		Negative_agreement			Not_automated		PS3_Supporting	Not_automated			Not_automated			Does_not_apply		Does_not_apply			Negative_agreement	/	PM2	Disagree			Does_not_apply			Negative_agreement					Negative_agreement	/		Negative_agreement
CDH1	c.387+5G>A	VUS	BEN			Negative_agreement	/		Negative_agreement			Negative_agreement	/		Negative_agreement			Not_automated			Not_automated			Not_automated			Does_not_apply		Does_not_apply			Negative_agreement	/	PM2	Disagree			Does_not_apply			Negative_agreement					Negative_agreement	/		Negative_agreement
CDH1	c.387+6T>C	VUS	lBEN			Negative_agreement	/		Negative_agreement			Negative_agreement	/		Negative_agreement			Not_automated			Not_automated			Not_automated			Does_not_apply		Does_not_apply			Negative_agreement	/	PM2	Disagree			Does_not_apply			Negative_agreement					Negative_agreement	/		Negative_agreement
CDH1	c.3G>A	lPAT	PAT	PVS1	PVS1	Positive_agreement	/	PVS1_strong	Disagree			Negative_agreement	/		Negative_agreement			Not_automated			Not_automated		PS4_Moderate	Not_automated			Does_not_apply		Does_not_apply	PM2_supporting	PM2	Previous_version	ClinGen CDH1 Expert Panel guidelines version 3 downgrade PM2 to supporting strength,the variant was classified using v2.	PM2	Disagree			Does_not_apply			Negative_agreement					Negative_agreement	/		Negative_agreement
CDH1	c.41_46dup	VUS	lBEN			Negative_agreement			Negative_agreement			Negative_agreement	/		Negative_agreement			Not_automated			Not_automated			Not_automated			Does_not_apply		Does_not_apply	PM2_supporting	PM2	Previous_version	ClinGen CDH1 Expert Panel guidelines version 3 downgrade PM2 to supporting strength,the variant was classified using v2.	PM2	Disagree			Does_not_apply			Negative_agreement					Negative_agreement	/		Negative_agreement
CDH1	c.436_437del	PAT	PAT	PVS1	PVS1	Positive_agreement	/	PVS1	Positive_agreement			Negative_agreement	/		Negative_agreement			Not_automated			Not_automated			Not_automated			Does_not_apply		Does_not_apply	PM2_supporting	PM2_Supporting	Positive_agreement	/	PM2	Disagree			Does_not_apply			Negative_agreement			PM5_supporting	PM5_Supporting	Positive_agreement	/		Disagree
CDH1	c.44_46dup	VUS	lBEN			Negative_agreement			Negative_agreement			Negative_agreement	/		Negative_agreement			Not_automated			Not_automated			Not_automated			Does_not_apply		Does_not_apply	PM2_supporting		Partially_automated	Manual classification denies PM2 because this variant presents 3 times in gnomAD v3. 2 out of 13654 alleles from Latino population. However, the program only takes into account gnomAD v2.1.1 non_cancer.	PM2	Disagree			Does_not_apply			Negative_agreement					Negative_agreement	/		Negative_agreement
CDH1	c.454_460del	PAT	PAT	PVS1	PVS1	Positive_agreement	/	PVS1	Positive_agreement			Negative_agreement	/		Negative_agreement			Not_automated			Not_automated		PS4_Supporting	Not_automated			Does_not_apply		Does_not_apply	PM2_supporting	PM2	Previous_version	ClinGen CDH1 Expert Panel guidelines version 3 downgrade PM2 to supporting strength,the variant was classified using v2.	PM2	Disagree			Does_not_apply			Negative_agreement			PM5_supporting		Previous_version	The program assigns PM5_supporting according to the new rule that appears in v3.1 of the guidelines: Specification of PM5_Supporting to nonsense and frameshift variants that are predicted/proved to undergo nonsense-mediated decay (NMD) or located upstream of the last known PAT truncating variant [c.2506G>T (p.Glu836Ter)]		Disagree
CDH1	c.454_460dup	PAT	lPAT	PVS1	PVS1	Positive_agreement	/	PVS1	Positive_agreement			Negative_agreement	/		Negative_agreement			Not_automated			Not_automated		PS4_Supporting	Not_automated			Does_not_apply		Does_not_apply	PM2_supporting	PM2	Previous_version	ClinGen CDH1 Expert Panel guidelines version 3 downgrade PM2 to supporting strength,the variant was classified using v2.	PM2	Disagree			Does_not_apply			Negative_agreement			PM5_supporting		Previous_version	The program assigns PM5_supporting according to the new rule that appears in v3.1 of the guidelines: Specification of PM5_Supporting to nonsense and frameshift variants that are predicted/proved to undergo nonsense-mediated decay (NMD) or located upstream of the last known PAT truncating variant [c.2506G>T (p.Glu836Ter)]		Disagree
CDH1	c.455_465del	PAT	PAT	PVS1	PVS1	Positive_agreement	/	PVS1	Positive_agreement			Negative_agreement	/		Negative_agreement			Not_automated			Not_automated			Not_automated			Does_not_apply		Does_not_apply	PM2_supporting	PM2_Supporting	Positive_agreement	/	PM2	Disagree			Does_not_apply			Negative_agreement			PM5_supporting	PM5_Supporting	Positive_agreement	/		Disagree
CDH1	c.457_460del	PAT	PAT	PVS1	PVS1	Positive_agreement	/	PVS1	Positive_agreement			Negative_agreement	/		Negative_agreement			Not_automated			Not_automated			Not_automated			Does_not_apply		Does_not_apply	PM2_supporting	PM2_Supporting	Positive_agreement	/	PM2	Disagree			Does_not_apply			Negative_agreement			PM5_supporting	PM5_Supporting	Positive_agreement	/		Disagree
CDH1	c.457A>T	PAT	PAT	PVS1	PVS1	Positive_agreement	/	PVS1	Positive_agreement			Negative_agreement	/		Negative_agreement			Not_automated			Not_automated			Not_automated			Does_not_apply		Does_not_apply	PM2_supporting	PM2_Supporting	Positive_agreement	/	PM2	Disagree			Does_not_apply			Negative_agreement			PM5_supporting	PM5_Supporting	Positive_agreement	/		Disagree
CDH1	c.-45C>T	VUS	VUS			Negative_agreement	/		Negative_agreement			Negative_agreement	/		Negative_agreement			Not_automated			Not_automated			Not_automated			Does_not_apply		Does_not_apply	PM2_supporting		Manual_error	Manual classification denies PM2 because this variant presents once (1/42060) in African subpopulation of gnomAD v3. The program has only automated gnomAD v2.1.1 non_cancer and the variant does not appear. However, PM2_supporting should be assigned because the variant is less than 1/100000 (1/147986 in v3 non_cancer cohort) and if present in a subpopulation >2 individuals within a subpopulation, …	PM2	Disagree			Does_not_apply			Negative_agreement					Negative_agreement	/		Negative_agreement
CDH1	c.467G>A	PAT	PAT	PVS1	PVS1	Positive_agreement	/	PVS1	Positive_agreement			Negative_agreement	/		Negative_agreement			Not_automated			Not_automated			Not_automated			Does_not_apply		Does_not_apply	PM2_supporting	PM2_Supporting	Positive_agreement	/	PM2	Disagree			Does_not_apply			Negative_agreement			PM5_supporting	PM5_Supporting	Positive_agreement	/		Disagree
CDH1	c.468G>A	PAT	PAT	PVS1	PVS1	Positive_agreement	/	PVS1	Positive_agreement			Negative_agreement	/		Negative_agreement			Not_automated			Not_automated			Not_automated			Does_not_apply		Does_not_apply	PM2_supporting	PM2_Supporting	Positive_agreement	/	PM2	Disagree			Does_not_apply			Negative_agreement			PM5_supporting	PM5_Supporting	Positive_agreement	/		Disagree
CDH1	c.48+1G>A	lPAT	PAT	PVS1_strong	PVS1_Strong	Positive_agreement	/	PVS1	Disagree			Negative_agreement	/		Negative_agreement			Not_automated			Not_automated		PS4_Moderate	Not_automated			Does_not_apply		Does_not_apply	PM2_supporting	PM2	Previous_version	ClinGen CDH1 Expert Panel guidelines version 3 downgrade PM2 to supporting strength,the variant was classified using v2.	PM2	Disagree			Does_not_apply			Negative_agreement			PM5_supporting		Previous_version	The program assigns PM5_supporting according to the new rule that appears in v3.1 of the guidelines: Specification of PM5_Supporting to nonsense and frameshift variants that are predicted/proved to undergo nonsense-mediated decay (NMD) or located upstream of the last known PAT truncating variant [c.2506G>T (p.Glu836Ter)]		Disagree
CDH1	c.48+5C>G	BEN	BEN			Not_assessed	/		Not_assessed			Not_assessed	/		Not_assessed			Not_automated			Not_automated			Not_automated			Does_not_apply		Does_not_apply			Not_assessed	/		Not_assessed			Does_not_apply			Not_assessed					Not_assessed	/		Not_assessed
CDH1	c.48+5C>T	VUS	lBEN			Negative_agreement	/		Negative_agreement			Negative_agreement	/		Negative_agreement			Not_automated			Not_automated			Not_automated			Does_not_apply		Does_not_apply			Negative_agreement	/		Negative_agreement			Does_not_apply			Negative_agreement					Negative_agreement	/		Negative_agreement
CDH1	c.48+6C>T	BEN	BEN			Not_assessed	/		Not_assessed			Not_assessed	/		Not_assessed			Not_automated			Not_automated			Not_automated			Does_not_apply		Does_not_apply			Not_assessed	/		Not_assessed			Does_not_apply			Not_assessed					Not_assessed	/		Not_assessed
CDH1	c.489C>A	PAT	PAT	PVS1	PVS1	Positive_agreement	/	PVS1	Positive_agreement			Negative_agreement	/		Negative_agreement			Not_automated			Not_automated		PS4_Supporting	Not_automated			Does_not_apply		Does_not_apply	PM2_supporting	PM2	Previous_version	ClinGen CDH1 Expert Panel guidelines version 3 downgrade PM2 to supporting strength,the variant was classified using v2.	PM2	Disagree			Does_not_apply			Negative_agreement			PM5_supporting		Previous_version	The program assigns PM5_supporting according to the new rule that appears in v3.1 of the guidelines: Specification of PM5_Supporting to nonsense and frameshift variants that are predicted/proved to undergo nonsense-mediated decay (NMD) or located upstream of the last known PAT truncating variant [c.2506G>T (p.Glu836Ter)]		Disagree
CDH1	c.-49_-48insGCCCG	VUS	VUS			Negative_agreement	/		Negative_agreement			Negative_agreement	/		Negative_agreement			Not_automated			Not_automated			Not_automated			Does_not_apply		Does_not_apply		PM2	Manual_error	Manual classification assigns PM2 because it is classified with ClinGen CDH1 Expert Panel Version 2 . They justify the allele is absent from populations in gnomAD, ExAC, 1000 Genomes and ESP. The program denies PM2 because it only takes into account gnomAD non-cancer. There is not enough coverage in exomes and genomes only have 31365 alleleles (which is less than 100000).	PM2	Disagree			Does_not_apply			Negative_agreement					Negative_agreement	/		Negative_agreement
CDH1	c.49-2A>G	lPAT	PAT	PVS1_strong	PVS1_Strong	Positive_agreement	/	PVS1	Disagree			Negative_agreement	/		Negative_agreement			Not_automated		PS3_Moderate	Not_automated		PS4_Moderate	Not_automated			Does_not_apply		Does_not_apply	PM2_supporting	PM2	Previous_version	ClinGen CDH1 Expert Panel guidelines version 3 downgrade PM2 to supporting strength,the variant was classified using v2.	PM2	Disagree			Does_not_apply			Negative_agreement			PM5_supporting		Previous_version	The program assigns PM5_supporting according to the new rule that appears in v3.1 of the guidelines: Specification of PM5_Supporting to nonsense and frameshift variants that are predicted/proved to undergo nonsense-mediated decay (NMD) or located upstream of the last known PAT truncating variant [c.2506G>T (p.Glu836Ter)]		Disagree
CDH1	c.49-3C>A	VUS	VUS			Negative_agreement	/		Negative_agreement			Negative_agreement	/		Negative_agreement			Not_automated			Not_automated			Not_automated			Does_not_apply		Does_not_apply	PM2_supporting		Manual_error	Manual classification denies PM2_supporting because the variant appears once in gnomAD v3 with 1 out of 42044 alleles in African population. However, according to guidelines subpopulations should only be taken into accunt if >= 2 alleles. Moreover, our program only takes into account gnomAD non_cancer v2.1.1 dataset	PM2	Disagree			Does_not_apply			Negative_agreement					Negative_agreement	/		Negative_agreement
CDH1	c.49-3C>T	VUS	lBEN			Negative_agreement	/		Negative_agreement			Negative_agreement	/		Negative_agreement			Not_automated			Not_automated			Not_automated			Does_not_apply		Does_not_apply			Negative_agreement	/	PM2	Disagree			Does_not_apply			Negative_agreement					Negative_agreement	/		Negative_agreement
CDH1	c.49-8C>T	VUS	lBEN			Negative_agreement	/		Negative_agreement			Negative_agreement	/		Negative_agreement			Not_automated			Not_automated			Not_automated			Does_not_apply		Does_not_apply			Negative_agreement	/	PM2	Disagree			Does_not_apply			Negative_agreement					Negative_agreement	/		Negative_agreement
CDH1	c.49-9C>A	VUS	lBEN			Negative_agreement	/		Negative_agreement			Negative_agreement	/		Negative_agreement			Not_automated			Not_automated			Not_automated			Does_not_apply		Does_not_apply	PM2_supporting	PM2	Previous_version	ClinGen CDH1 Expert Panel guidelines version 3 downgrade PM2 to supporting strength,the variant was classified using v2.	PM2	Disagree			Does_not_apply			Negative_agreement					Negative_agreement	/		Negative_agreement
CDH1	c.499G>A	VUS	lBEN			Negative_agreement	/		Negative_agreement			Negative_agreement	/		Negative_agreement			Not_automated			Not_automated			Not_automated			Does_not_apply		Does_not_apply			Negative_agreement	/	PM2	Disagree			Does_not_apply			Negative_agreement					Negative_agreement	/		Negative_agreement
CDH1	c.4G>A	VUS	lBEN			Negative_agreement	/		Negative_agreement			Negative_agreement	/		Negative_agreement			Not_automated			Not_automated			Not_automated			Does_not_apply		Does_not_apply			Negative_agreement	/	PM2	Disagree			Does_not_apply			Negative_agreement					Negative_agreement	/		Negative_agreement
CDH1	c.504del	PAT	PAT	PVS1	PVS1	Positive_agreement	/	PVS1	Positive_agreement			Negative_agreement	/		Negative_agreement			Not_automated			Not_automated		PS4_Supporting	Not_automated			Does_not_apply		Does_not_apply	PM2_supporting	PM2	Previous_version	ClinGen CDH1 Expert Panel guidelines version 3 downgrade PM2 to supporting strength,the variant was classified using v2.	PM2	Disagree			Does_not_apply			Negative_agreement			PM5_supporting		Previous_version	The program assigns PM5_supporting according to the new rule that appears in v3.1 of the guidelines: Specification of PM5_Supporting to nonsense and frameshift variants that are predicted/proved to undergo nonsense-mediated decay (NMD) or located upstream of the last known PAT truncating variant [c.2506G>T (p.Glu836Ter)]		Disagree
CDH1	c.-50C>G	VUS	VUS			Negative_agreement	/		Negative_agreement			Negative_agreement	/		Negative_agreement			Not_automated			Not_automated			Not_automated			Does_not_apply		Does_not_apply	PM2_supporting	PM2	Previous_version	ClinGen CDH1 Expert Panel guidelines version 3 downgrade PM2 to supporting strength, the variant was classified using v2.	PM2	Disagree			Does_not_apply			Negative_agreement					Negative_agreement	/		Negative_agreement
CDH1	c.-50C>T	VUS	VUS			Negative_agreement	/		Negative_agreement			Negative_agreement	/		Negative_agreement			Not_automated			Not_automated			Not_automated			Does_not_apply		Does_not_apply	PM2_supporting	PM2	Previous_version	ClinGen CDH1 Expert Panel guidelines version 3 downgrade PM2 to supporting strength,the variant was classified using v2.	PM2	Disagree			Does_not_apply			Negative_agreement					Negative_agreement	/		Negative_agreement
CDH1	c.512T>G	VUS	VUS			Negative_agreement	/		Negative_agreement			Negative_agreement	/		Negative_agreement			Not_automated			Not_automated			Not_automated			Does_not_apply		Does_not_apply	PM2_supporting	PM2	Previous_version	ClinGen CDH1 Expert Panel guidelines version 3 downgrade PM2 to supporting strength,the variant was classified using v2.	PM2	Disagree			Does_not_apply			Negative_agreement					Negative_agreement	/		Negative_agreement
CDH1	c.521dup	PAT	PAT	PVS1	PVS1	Positive_agreement	/	PVS1	Positive_agreement			Negative_agreement	/		Negative_agreement			Not_automated			Not_automated		PS4_Moderate	Not_automated			Does_not_apply		Does_not_apply	PM2_supporting	PM2	Previous_version	ClinGen CDH1 Expert Panel guidelines version 3 downgrade PM2 to supporting strength,the variant was classified using v2.	PM2	Disagree			Does_not_apply			Negative_agreement			PM5_supporting		Previous_version	The program assigns PM5_supporting according to the new rule that appears in v3.1 of the guidelines: Specification of PM5_Supporting to nonsense and frameshift variants that are predicted/proved to undergo nonsense-mediated decay (NMD) or located upstream of the last known PAT truncating variant [c.2506G>T (p.Glu836Ter)]		Disagree
CDH1	c.522C>A	VUS	VUS			Negative_agreement	/		Negative_agreement			Negative_agreement	/		Negative_agreement			Not_automated			Not_automated			Not_automated			Does_not_apply		Does_not_apply	PM2_supporting	PM2	Previous_version	ClinGen CDH1 Expert Panel guidelines version 3 downgrade PM2 to supporting strength,the variant was classified using v2.	PM2	Disagree			Does_not_apply			Negative_agreement					Negative_agreement	/		Negative_agreement
CDH1	c.529C>T	lPAT	PAT	PVS1	PVS1	Positive_agreement	/	PVS1	Positive_agreement			Negative_agreement	/		Negative_agreement			Not_automated			Not_automated		PS4_Supporting	Not_automated			Does_not_apply		Does_not_apply	PM2_supporting	PM2	Previous_version	ClinGen CDH1 Expert Panel guidelines version 3 downgrade PM2 to supporting strength,the variant was classified using v2.	PM2	Disagree			Does_not_apply			Negative_agreement					Negative_agreement	/		Negative_agreement
CDH1	c.531+10G>C	BEN	BEN			Not_assessed	/		Not_assessed			Not_assessed	/		Not_assessed			Not_automated			Not_automated			Not_automated			Does_not_apply		Does_not_apply			Not_assessed	/		Not_assessed			Does_not_apply			Not_assessed					Not_assessed	/		Not_assessed
CDH1	c.531+1G>A	lPAT	lPAT	PVS1_strong	PVS1_Strong	Positive_agreement	/	PVS1	Disagree			Negative_agreement	/		Negative_agreement			Not_automated			Not_automated		PS4_Moderate	Not_automated			Does_not_apply		Does_not_apply	PM2_supporting	PM2	Previous_version	ClinGen CDH1 Expert Panel guidelines version 3 downgrade PM2 to supporting strength,the variant was classified using v2.	PM2	Disagree			Does_not_apply			Negative_agreement			PM5_supporting		Previous_version	The program assigns PM5_supporting according to the new rule that appears in v3.1 of the guidelines: Specification of PM5_Supporting to nonsense and frameshift variants that are predicted/proved to undergo nonsense-mediated decay (NMD) or located upstream of the last known PAT truncating variant [c.2506G>T (p.Glu836Ter)]		Disagree
CDH1	c.532-1G>C	lPAT	lPAT	PVS1_strong	PVS1_Strong	Positive_agreement	/	PVS1	Disagree			Negative_agreement	/		Negative_agreement			Not_automated			Not_automated		PS4_Moderate	Not_automated			Does_not_apply		Does_not_apply	PM2_supporting	PM2	Previous_version	ClinGen CDH1 Expert Panel guidelines version 3 downgrade PM2 to supporting strength,the variant was classified using v2.	PM2	Disagree			Does_not_apply			Negative_agreement			PM5_supporting		Previous_version	The program assigns PM5_supporting according to the new rule that appears in v3.1 of the guidelines: Specification of PM5_Supporting to nonsense and frameshift variants that are predicted/proved to undergo nonsense-mediated decay (NMD) or located upstream of the last known PAT truncating variant [c.2506G>T (p.Glu836Ter)]		Disagree
CDH1	c.535A>G	VUS	VUS			Negative_agreement	/		Negative_agreement			Negative_agreement	/		Negative_agreement			Not_automated			Not_automated		PS4_Supporting	Not_automated			Does_not_apply		Does_not_apply	PM2_supporting	PM2	Previous_version	ClinGen CDH1 Expert Panel guidelines version 3 downgrade PM2 to supporting strength,the variant was classified using v2.	PM2	Disagree			Does_not_apply			Negative_agreement					Negative_agreement	/		Negative_agreement
CDH1	c.546A>C	VUS	BEN			Negative_agreement	/		Negative_agreement			Negative_agreement	/		Negative_agreement			Not_automated			Not_automated			Not_automated			Does_not_apply		Does_not_apply			Negative_agreement	/		Negative_agreement			Does_not_apply			Negative_agreement					Negative_agreement	/		Negative_agreement
CDH1	c.594_595insT	PAT	PAT	PVS1	PVS1	Positive_agreement	/	PVS1	Positive_agreement			Negative_agreement	/		Negative_agreement			Not_automated			Not_automated			Not_automated			Does_not_apply		Does_not_apply	PM2_supporting	PM2_Supporting	Positive_agreement	/	PM2	Disagree			Does_not_apply			Negative_agreement			PM5_supporting	PM5_Supporting	Positive_agreement	/		Disagree
CDH1	c.59G>A	lPAT	PAT	PVS1	PVS1	Positive_agreement	/	PVS1	Positive_agreement			Negative_agreement	/		Negative_agreement			Not_automated			Not_automated		PS4_Moderate	Not_automated			Does_not_apply		Does_not_apply	PM2_supporting	PM2	Previous_version	ClinGen CDH1 Expert Panel guidelines version 3 downgrade PM2 to supporting strength,the variant was classified using v2.	PM2	Disagree			Does_not_apply			Negative_agreement					Negative_agreement	/		Negative_agreement
CDH1	c.5G>T	VUS	VUS			Negative_agreement	/		Negative_agreement			Negative_agreement	/		Negative_agreement			Not_automated			Not_automated			Not_automated			Does_not_apply		Does_not_apply	PM2_supporting	PM2	Previous_version	ClinGen CDH1 Expert Panel guidelines version 3 downgrade PM2 to supporting strength,the variant was classified using v2.	PM2	Disagree			Does_not_apply			Negative_agreement					Negative_agreement	/		Negative_agreement
CDH1	c.603delT	PAT	PAT	PVS1	PVS1	Positive_agreement	/	PVS1	Positive_agreement			Negative_agreement	/		Negative_agreement			Not_automated			Not_automated		PS4_Supporting	Not_automated			Does_not_apply		Does_not_apply	PM2_supporting	PM2	Previous_version	ClinGen CDH1 Expert Panel guidelines version 3 downgrade PM2 to supporting strength,the variant was classified using v2.	PM2	Disagree			Does_not_apply			Negative_agreement			PM5_supporting		Previous_version	The program assigns PM5_supporting according to the new rule that appears in v3.1 of the guidelines: Specification of PM5_Supporting to nonsense and frameshift variants that are predicted/proved to undergo nonsense-mediated decay (NMD) or located upstream of the last known PAT truncating variant [c.2506G>T (p.Glu836Ter)]		Disagree
CDH1	c.604G>A	BEN	BEN			Not_assessed	/		Not_assessed			Not_assessed	/		Not_assessed			Not_automated			Not_automated			Not_automated			Does_not_apply		Does_not_apply			Not_assessed	/		Not_assessed			Does_not_apply			Not_assessed					Not_assessed	/		Not_assessed
CDH1	c.604G>C	VUS	VUS			Negative_agreement	/		Negative_agreement			Negative_agreement	/		Negative_agreement			Not_automated			Not_automated			Not_automated			Does_not_apply		Does_not_apply	PM2_supporting	PM2	Previous_version	ClinGen CDH1 Expert Panel guidelines version 3 downgrade PM2 to supporting strength,the variant was classified using v2.	PM2	Disagree			Does_not_apply			Negative_agreement					Negative_agreement	/		Negative_agreement
CDH1	c.60G>A	PAT	PAT	PVS1	PVS1	Positive_agreement	/	PVS1	Positive_agreement			Negative_agreement	/		Negative_agreement			Not_automated			Not_automated		PS4_Moderate	Not_automated			Does_not_apply		Does_not_apply	PM2_supporting	PM2	Previous_version	ClinGen CDH1 Expert Panel guidelines version 3 downgrade PM2 to supporting strength,the variant was classified using v2.	PM2	Disagree			Does_not_apply			Negative_agreement			PM5_supporting		Previous_version	The program assigns PM5_supporting according to the new rule that appears in v3.1 of the guidelines: Specification of PM5_Supporting to nonsense and frameshift variants that are predicted/proved to undergo nonsense-mediated decay (NMD) or located upstream of the last known PAT truncating variant [c.2506G>T (p.Glu836Ter)]		Disagree
CDH1	c.614T>C	VUS	VUS			Negative_agreement	/		Negative_agreement			Negative_agreement	/		Negative_agreement			Not_automated			Not_automated		PS4_Supporting	Not_automated			Does_not_apply		Does_not_apply	PM2_supporting	PM2	Previous_version	ClinGen CDH1 Expert Panel guidelines version 3 downgrade PM2 to supporting strength,the variant was classified using v2.	PM2	Disagree			Does_not_apply			Negative_agreement					Negative_agreement	/		Negative_agreement
CDH1	c.61C>A	VUS	VUS			Negative_agreement	/		Negative_agreement			Negative_agreement	/		Negative_agreement			Not_automated			Not_automated			Not_automated			Does_not_apply		Does_not_apply	PM2_supporting	PM2	Previous_version	ClinGen CDH1 Expert Panel guidelines version 3 downgrade PM2 to supporting strength,the variant was classified using v2.	PM2	Disagree			Does_not_apply			Negative_agreement					Negative_agreement	/		Negative_agreement
CDH1	c.61C>G	VUS	VUS			Negative_agreement	/		Negative_agreement			Negative_agreement	/		Negative_agreement			Not_automated			Not_automated		PS4_Supporting	Not_automated			Does_not_apply		Does_not_apply			Negative_agreement	/	PM2	Disagree			Does_not_apply			Negative_agreement					Negative_agreement	/		Negative_agreement
CDH1	c.635G>T	VUS	VUS			Negative_agreement	/		Negative_agreement			Negative_agreement	/		Negative_agreement			Not_automated			Not_automated		PS4_Supporting	Not_automated			Does_not_apply		Does_not_apply	PM2_supporting	PM2	Previous_version	ClinGen CDH1 Expert Panel guidelines version 3 downgrade PM2 to supporting strength,the variant was classified using v2.	PM2	Disagree			Does_not_apply			Negative_agreement					Negative_agreement	/		Negative_agreement
CDH1	c.656del	PAT	PAT	PVS1	PVS1	Positive_agreement	/	PVS1	Positive_agreement			Negative_agreement	/		Negative_agreement			Not_automated			Not_automated		PS4_Supporting	Not_automated			Does_not_apply		Does_not_apply	PM2_supporting	PM2	Previous_version	ClinGen CDH1 Expert Panel guidelines version 3 downgrade PM2 to supporting strength,the variant was classified using v2.	PM2	Disagree			Does_not_apply			Negative_agreement			PM5_supporting		Previous_version	The program assigns PM5_supporting according to the new rule that appears in v3.1 of the guidelines: Specification of PM5_Supporting to nonsense and frameshift variants that are predicted/proved to undergo nonsense-mediated decay (NMD) or located upstream of the last known PAT truncating variant [c.2506G>T (p.Glu836Ter)]		Disagree
CDH1	c.670C>T	VUS	lBEN			Negative_agreement	/		Negative_agreement			Negative_agreement	/		Negative_agreement			Not_automated			Not_automated			Not_automated			Does_not_apply		Does_not_apply			Negative_agreement	/		Negative_agreement			Does_not_apply			Negative_agreement					Negative_agreement	/		Negative_agreement
CDH1	c.671G>A	VUS	BEN			Negative_agreement	/		Negative_agreement			Negative_agreement	/		Negative_agreement			Not_automated			Not_automated			Not_automated			Does_not_apply		Does_not_apply			Negative_agreement	/	PM2	Disagree			Does_not_apply			Negative_agreement					Negative_agreement	/		Negative_agreement
CDH1	c.687+1G>A	lPAT	lPAT	PVS1_strong	PVS1_Strong	Positive_agreement	/	PVS1	Disagree			Negative_agreement	/		Negative_agreement			Not_automated			Not_automated		PS4_Moderate	Not_automated			Does_not_apply		Does_not_apply	PM2_supporting	PM2	Previous_version	ClinGen CDH1 Expert Panel guidelines version 3 downgrade PM2 to supporting strength,the variant was classified using v2.	PM2	Disagree			Does_not_apply			Negative_agreement			PM5_supporting		Previous_version	The program assigns PM5_supporting according to the new rule that appears in v3.1 of the guidelines: Specification of PM5_Supporting to nonsense and frameshift variants that are predicted/proved to undergo nonsense-mediated decay (NMD) or located upstream of the last known PAT truncating variant [c.2506G>T (p.Glu836Ter)]		Disagree
CDH1	c.687+2T>C	lPAT	lPAT	PVS1_strong	PVS1_Strong	Positive_agreement	/	PVS1	Disagree			Negative_agreement	/		Negative_agreement			Not_automated			Not_automated			Not_automated			Does_not_apply		Does_not_apply	PM2_supporting	PM2	Previous_version	ClinGen CDH1 Expert Panel guidelines version 3 downgrade PM2 to supporting strength,the variant was classified using v2.	PM2	Disagree			Does_not_apply			Negative_agreement			PM5_supporting		Previous_version	The program assigns PM5_supporting according to the new rule that appears in v3.1 of the guidelines: Specification of PM5_Supporting to nonsense and frameshift variants that are predicted/proved to undergo nonsense-mediated decay (NMD) or located upstream of the last known PAT truncating variant [c.2506G>T (p.Glu836Ter)]		Disagree
CDH1	c.692_693del	PAT	PAT	PVS1	PVS1	Positive_agreement	/	PVS1	Positive_agreement			Negative_agreement	/		Negative_agreement			Not_automated			Not_automated			Not_automated			Does_not_apply		Does_not_apply	PM2_supporting	PM2_Supporting	Positive_agreement	/	PM2	Disagree			Does_not_apply			Negative_agreement			PM5_supporting	PM5_Supporting	Positive_agreement	/		Disagree
CDH1	c.69G>A	lBEN	lBEN			Negative_agreement	/		Negative_agreement			Negative_agreement	/		Negative_agreement			Not_automated			Not_automated			Not_automated			Does_not_apply		Does_not_apply	PM2_supporting	PM2	Previous_version	ClinGen CDH1 Expert Panel guidelines version 3 downgrade PM2 to supporting strength,the variant was classified using v2.	PM2	Disagree			Does_not_apply			Negative_agreement					Negative_agreement	/		Negative_agreement
CDH1	c.707C>A	PAT	PAT	PVS1	PVS1	Positive_agreement	/	PVS1	Positive_agreement			Negative_agreement	/		Negative_agreement			Not_automated			Not_automated			Not_automated			Does_not_apply		Does_not_apply	PM2_supporting	PM2_Supporting	Positive_agreement	/	PM2	Disagree			Does_not_apply			Negative_agreement			PM5_supporting	PM5_Supporting	Positive_agreement	/		Disagree
CDH1	c.70G>T	PAT	PAT	PVS1	PVS1	Positive_agreement	/	PVS1	Positive_agreement			Negative_agreement	/		Negative_agreement			Not_automated			Not_automated		PS4_Supporting	Not_automated			Does_not_apply		Does_not_apply	PM2_supporting	PM2	Previous_version	ClinGen CDH1 Expert Panel guidelines version 3 downgrade PM2 to supporting strength,the variant was classified using v2.	PM2	Disagree			Does_not_apply			Negative_agreement			PM5_supporting		Previous_version	The program assigns PM5_supporting according to the new rule that appears in v3.1 of the guidelines: Specification of PM5_Supporting to nonsense and frameshift variants that are predicted/proved to undergo nonsense-mediated decay (NMD) or located upstream of the last known PAT truncating variant [c.2506G>T (p.Glu836Ter)]		Disagree
CDH1	c.715G>A	VUS	PAT			Negative_agreement	/		Negative_agreement			Negative_agreement	/		Negative_agreement			Not_automated		PS3	Not_automated		PS4	Not_automated			Does_not_apply		Does_not_apply	PM2_supporting	PM2_Supporting	Positive_agreement	/	PM2	Disagree			Does_not_apply			Negative_agreement					Negative_agreement	/		Negative_agreement
CDH1	c.-71C>G	BEN	BEN			Not_assessed	/		Not_assessed			Not_assessed	/		Not_assessed			Not_automated			Not_automated			Not_automated			Does_not_apply		Does_not_apply			Not_assessed	/		Not_assessed			Does_not_apply			Not_assessed					Not_assessed	/		Not_assessed
CDH1	c.720del	PAT	PAT	PVS1	PVS1	Positive_agreement	/	PVS1	Positive_agreement			Negative_agreement	/		Negative_agreement			Not_automated			Not_automated		PS4_Supporting	Not_automated			Does_not_apply		Does_not_apply	PM2_supporting	PM2	Previous_version	ClinGen CDH1 Expert Panel guidelines version 3 downgrade PM2 to supporting strength,the variant was classified using v2.	PM2	Disagree			Does_not_apply			Negative_agreement			PM5_supporting		Previous_version	The program assigns PM5_supporting according to the new rule that appears in v3.1 of the guidelines: Specification of PM5_Supporting to nonsense and frameshift variants that are predicted/proved to undergo nonsense-mediated decay (NMD) or located upstream of the last known PAT truncating variant [c.2506G>T (p.Glu836Ter)]		Disagree
CDH1	c.724G>A	VUS	lBEN			Negative_agreement	/		Negative_agreement			Negative_agreement	/		Negative_agreement			Not_automated			Not_automated			Not_automated			Does_not_apply		Does_not_apply	PM2_supporting		Positive_agreement	/	PM2	Disagree			Does_not_apply			Negative_agreement					Negative_agreement	/		Negative_agreement
CDH1	c.760G>C	VUS	VUS			Negative_agreement	/		Negative_agreement			Negative_agreement	/		Negative_agreement			Not_automated			Not_automated		PS4_Supporting	Not_automated			Does_not_apply		Does_not_apply	PM2_supporting	PM2	Previous_version	ClinGen CDH1 Expert Panel guidelines version 3 downgrade PM2 to supporting strength,the variant was classified using v2.	PM2	Disagree			Does_not_apply			Negative_agreement					Negative_agreement	/	PM5	Disagree
CDH1	c.76G>T	PAT	PAT	PVS1	PVS1	Positive_agreement	/	PVS1	Positive_agreement			Negative_agreement	/		Negative_agreement			Not_automated			Not_automated			Not_automated			Does_not_apply		Does_not_apply	PM2_supporting	PM2_Supporting	Positive_agreement	/	PM2	Disagree			Does_not_apply			Negative_agreement			PM5_supporting	PM5_Supporting	Positive_agreement	/		Disagree
CDH1	c.781G>T	VUS	PAT	PVS1	PVS1	Positive_agreement	/	PVS1	Positive_agreement			Negative_agreement	/		Negative_agreement			Not_automated			Not_automated			Not_automated			Does_not_apply		Does_not_apply	PM2_supporting	PM2_Supporting	Positive_agreement	/	PM2	Disagree			Does_not_apply			Negative_agreement			PM5_supporting	PM5_Supporting	Positive_agreement	/		Disagree
CDH1	c.793G>T	VUS	PAT	PVS1_supporting	PVS1	Partially_automated	The program assigns PVS1_supporting because Splice-Donor Gain delta score is 0.87	PVS1	Positive_agreement			Negative_agreement	/		Negative_agreement			Not_automated			Not_automated			Not_automated			Does_not_apply		Does_not_apply	PM2_supporting	PM2_Supporting	Positive_agreement	/	PM2	Disagree			Does_not_apply			Negative_agreement				PM5_Supporting	Refined_criterion	The program denies PM5_supporting because Splice-Donor Gain delta score is 0.87. PM5_supporting should not be assigned to variants predicted to alter splicing.		Disagree
CDH1	c.79C>T	VUS	VUS			Negative_agreement	/		Negative_agreement			Negative_agreement	/		Negative_agreement			Not_automated			Not_automated			Not_automated			Does_not_apply		Does_not_apply	PM2_supporting	PM2	Previous_version	ClinGen CDH1 Expert Panel guidelines version 3 downgrade PM2 to supporting strength,the variant was classified using v2.	PM2	Disagree			Does_not_apply			Negative_agreement					Negative_agreement	/		Negative_agreement
CDH1	c.7C>T	VUS	VUS			Negative_agreement	/		Negative_agreement			Negative_agreement	/		Negative_agreement			Not_automated			Not_automated			Not_automated			Does_not_apply		Does_not_apply	PM2_supporting	PM2	Previous_version	ClinGen CDH1 Expert Panel guidelines version 3 downgrade PM2 to supporting strength,the variant was classified using v2.	PM2	Disagree			Does_not_apply			Negative_agreement					Negative_agreement	/		Negative_agreement
CDH1	c.808T>G	VUS	BEN			Not_assessed	/		Not_assessed			Not_assessed	/		Not_assessed			Not_automated			Not_automated			Not_automated			Does_not_apply		Does_not_apply			Not_assessed	/		Not_assessed			Does_not_apply			Not_assessed					Not_assessed	/		Not_assessed
CDH1	c.820G>A	VUS	BEN			Negative_agreement	/		Negative_agreement			Negative_agreement	/		Negative_agreement			Not_automated			Not_automated			Not_automated			Does_not_apply		Does_not_apply			Negative_agreement	/		Negative_agreement			Does_not_apply			Negative_agreement					Negative_agreement	/		Negative_agreement
CDH1	c.832+1G>A	lPAT	lPAT	PVS1_strong	PVS1_Strong	Positive_agreement	/	PVS1	Disagree			Negative_agreement	/		Negative_agreement			Not_automated			Not_automated		PS4_Supporting	Not_automated			Does_not_apply		Does_not_apply	PM2_supporting	PM2	Previous_version	ClinGen CDH1 Expert Panel guidelines version 3 downgrade PM2 to supporting strength,the variant was classified using v2.	PM2	Disagree			Does_not_apply			Negative_agreement			PM5_supporting		Previous_version	The program assigns PM5_supporting according to the new rule that appears in v3.1 of the guidelines: Specification of PM5_Supporting to nonsense and frameshift variants that are predicted/proved to undergo nonsense-mediated decay (NMD) or located upstream of the last known PAT truncating variant [c.2506G>T (p.Glu836Ter)]		Disagree
CDH1	c.832+1G>T	lPAT	PAT	PVS1_strong	PVS1_Strong	Positive_agreement	/	PVS1	Disagree			Negative_agreement	/		Negative_agreement			Not_automated			Not_automated		PS4	Not_automated			Does_not_apply		Does_not_apply	PM2_supporting	PM2	Previous_version	ClinGen CDH1 Expert Panel guidelines version 3 downgrade PM2 to supporting strength,the variant was classified using v2.	PM2	Disagree			Does_not_apply			Negative_agreement			PM5_supporting		Previous_version	The program assigns PM5_supporting according to the new rule that appears in v3.1 of the guidelines: Specification of PM5_Supporting to nonsense and frameshift variants that are predicted/proved to undergo nonsense-mediated decay (NMD) or located upstream of the last known PAT truncating variant [c.2506G>T (p.Glu836Ter)]		Disagree
CDH1	c.833-16C>G	BEN	BEN			Not_assessed	/		Not_assessed			Not_assessed	/		Not_assessed			Not_automated			Not_automated			Not_automated			Does_not_apply		Does_not_apply			Not_assessed	/		Not_assessed			Does_not_apply			Not_assessed					Not_assessed	/		Not_assessed
CDH1	c.833-2A>G	lPAT	PAT	PVS1_strong	PVS1_Strong	Positive_agreement	/	PVS1	Disagree			Negative_agreement	/		Negative_agreement			Not_automated		PS3_Moderate	Not_automated		PS4_Moderate	Not_automated			Does_not_apply		Does_not_apply	PM2_supporting	PM2	Previous_version	ClinGen CDH1 Expert Panel guidelines version 3 downgrade PM2 to supporting strength,the variant was classified using v2.	PM2	Disagree			Does_not_apply			Negative_agreement			PM5_supporting		Previous_version	The program assigns PM5_supporting according to the new rule that appears in v3.1 of the guidelines: Specification of PM5_Supporting to nonsense and frameshift variants that are predicted/proved to undergo nonsense-mediated decay (NMD) or located upstream of the last known PAT truncating variant [c.2506G>T (p.Glu836Ter)]		Disagree
CDH1	c.866C>T	VUS	lBEN			Negative_agreement	/		Negative_agreement			Negative_agreement	/		Negative_agreement			Not_automated			Not_automated			Not_automated			Does_not_apply		Does_not_apply			Negative_agreement	/	PM2	Disagree			Does_not_apply			Negative_agreement					Negative_agreement	/		Negative_agreement
CDH1	c.88C>A	lBEN	BEN			Not_assessed	/		Not_assessed			Not_assessed	/		Not_assessed			Not_automated			Not_automated			Not_automated			Does_not_apply		Does_not_apply			Not_assessed	/		Not_assessed			Does_not_apply			Not_assessed					Not_assessed	/		Not_assessed
CDH1	c.892G>A	VUS	BEN			Negative_agreement	/		Negative_agreement			Negative_agreement	/		Negative_agreement			Not_automated			Not_automated			Not_automated			Does_not_apply		Does_not_apply			Negative_agreement	/		Negative_agreement			Does_not_apply			Negative_agreement					Negative_agreement	/		Negative_agreement
CDH1	c.8C>G	VUS	lBEN			Negative_agreement	/		Negative_agreement			Negative_agreement	/		Negative_agreement			Not_automated			Not_automated			Not_automated			Does_not_apply		Does_not_apply			Negative_agreement	/		Negative_agreement			Does_not_apply			Negative_agreement					Negative_agreement	/		Negative_agreement
CDH1	c.933C>G	BEN	BEN			Not_assessed	/		Not_assessed			Not_assessed	/		Not_assessed			Not_automated			Not_automated			Not_automated			Does_not_apply		Does_not_apply			Not_assessed	/		Not_assessed			Does_not_apply			Not_assessed					Not_assessed	/		Not_assessed
CDH1	c.940A>T	PAT	PAT	PVS1	PVS1	Positive_agreement	/	PVS1	Positive_agreement			Negative_agreement	/		Negative_agreement			Not_automated			Not_automated		PS4_Supporting	Not_automated			Does_not_apply		Does_not_apply	PM2_supporting	PM2	Previous_version	ClinGen CDH1 Expert Panel guidelines version 3 downgrade PM2 to supporting strength,the variant was classified using v2.	PM2	Disagree			Does_not_apply			Negative_agreement			PM5_supporting		Previous_version	The program assigns PM5_supporting according to the new rule that appears in v3.1 of the guidelines: Specification of PM5_Supporting to nonsense and frameshift variants that are predicted/proved to undergo nonsense-mediated decay (NMD) or located upstream of the last known PAT truncating variant [c.2506G>T (p.Glu836Ter)]		Disagree
[truncated: 76 more columns]

## Sheet: ST9-CHEK2
Supplementary Table 9: CHEK2 variants used to validate the program and and the criteria assigned.
Variants were obtained from Vargas-Parra et al., 2020 paper. Criteria returned by vaRHC are marked with "_a" (automated) and with "_m" (manual). Discrepancies are fully detailed in the comments column of each criterion.
Gene	variant	vaRCH_Class	Vargas_Class	PVS1_a	PVS1_m	PVS1_agree	PVS1_comments	PS1_a	PS1_m	PS1_agree	PS2_a	PS2	PS2_agree	PS3_a	PS3_m	PS3_agree	PS3_comments	PS4_a	PS4_m	PS4_agree	PM1_a	PM1_m	PM1_agree	PM2_a	PM2_m	PM2_agree	PM2_comments	PM3_a	PM3_m	PM3_agree	PM4_a	PM4_m	PM4_agree	PM5_a	PM5_m	PM5_agree	PM6_a	PM6	PM6_agree	PP1_a	PP1_m	PP1_agree	PP2_a	PP2	PP2_agree	PP3_a	PP3_m	PP3_agree	PP3_comments
CHEK2	c.1100del	PAT	PAT	PVS1	PVS1	Positive_agreement	/			Negative_agreement			Does_not_apply	PS3	PS3	Positive_agreement	/		PS4_moderate	Not_automated			Negative_agreement			Negative_agreement	/			Not_automated			Negative_agreement			Negative_agreement			Does_not_apply			Not_automated			Does_not_apply			Negative_agreement	/
CHEK2	c.1368dup	LPAT	PAT	PVS1	PVS1	Positive_agreement	/			Negative_agreement			Does_not_apply		PS3	Manual_error	Manual classification assigns PS3 because it exists the following study Staalesen 2004 (PMID: 15361853). However, two studies are needed to assign PS3 so it should have been denied.			Not_automated			Negative_agreement	PM2_supporting	PM2_supporting	Positive_agreement	/			Not_automated			Negative_agreement			Negative_agreement			Does_not_apply			Not_automated			Does_not_apply			Negative_agreement	/
CHEK2	c.1427C>T	VUS	VUS			Negative_agreement	/			Negative_agreement			Does_not_apply			Negative_agreement	/			Not_automated			Negative_agreement			Negative_agreement	/			Not_automated			Negative_agreement			Negative_agreement			Does_not_apply			Not_automated			Does_not_apply		PP3	Refined_criterion	Manual classification assigns PP3 because PAT computational verdict based on 8 PAT predictions from DANN, EIGEN, FATHMM-MKL, LIST-S2, M-CAP, MutationAssessor, MutationTaster and SIFT vs 4 BEN predictions from BayesDel_addAF, DEOGEN2, MVP and PrimateAI. However, the program only takes into account REVEL, which is a metapredictor (score 0.445).
CHEK2	c.190G>A	VUS	VUS			Negative_agreement	/			Negative_agreement			Does_not_apply			Negative_agreement	/			Not_automated			Negative_agreement			Negative_agreement	/			Not_automated			Negative_agreement			Negative_agreement			Does_not_apply			Not_automated			Does_not_apply		PP3	Manual_error	Manual classification assigns PP3, however according to Varsome VUS computational verdict based on 6 PAT predictions from DANN, FATHMM-MKL, M-CAP, MVP, MutationTaster and SIFT, conflicting with 6 BEN predictions from BayesDel_addAF, DEOGEN2, EIGEN, LIST-S2, MutationAssessor and PrimateAI. The program only takes into account REVEL, which is a metapredictor (score 0.24).
CHEK2	c.279G>A	LPAT	LPAT	PVS1	PVS1	Positive_agreement	/			Negative_agreement			Does_not_apply			Negative_agreement	/			Not_automated			Negative_agreement	PM2_supporting	PM2_supporting	Positive_agreement	/			Not_automated			Negative_agreement			Negative_agreement			Does_not_apply			Not_automated			Does_not_apply			Negative_agreement	/
CHEK2	c.349A>G	LPAT	LPAT			Negative_agreement	/			Negative_agreement			Does_not_apply	PS3	PS3	Positive_agreement	/		PS4_moderate	Not_automated	PM1	PM1	Positive_agreement			Negative_agreement	/			Not_automated			Negative_agreement			Negative_agreement			Does_not_apply			Not_automated			Does_not_apply		PP3	Manual_error	The program denies PP3 because PM1 is assigned and co-usage is not allowed (it can only be combined if PM1 is supporting).
CHEK2	c.433C>T	LPAT	LPAT			Negative_agreement	/			Negative_agreement			Does_not_apply	PS3	PS3	Positive_agreement	/			Not_automated	PM1	PM1	Positive_agreement	PM2_supporting		Manual_error	The program assigns PM2_supporting because the variant is observed in 4.1e-05 frequency which is < 4.9999998737e-05 (PM2_sup cutoff).			Not_automated			Negative_agreement			Negative_agreement			Does_not_apply			Not_automated			Does_not_apply		PP3	Manual_error	The program denies PP3 because PM1 is assigned and co-usage is not allowed (it can only be combined if PM1 is supporting).
CHEK2	c.470T>C	VUS	VUS			Negative_agreement	/			Negative_agreement			Does_not_apply			Negative_agreement	/		PS4_moderate	Not_automated			Negative_agreement			Negative_agreement	/			Not_automated			Negative_agreement			Negative_agreement			Does_not_apply			Not_automated			Does_not_apply		PP3	Refined_criterion	Manual classification assigns PP3 because PAT computational verdict based on PAT computational verdict based on 7 PAT predictions from DANN, EIGEN, FATHMM-MKL, LIST-S2, MVP, MutationTaster and SIFT vs 4 BEN predictions from BayesDel_addAF, DEOGEN2, MutationAssessor and PrimateAI. However, the program only takes into account REVEL, which is a metapredictor (score 0.538).
CHEK2	c.499G>A	LPAT	LPAT			Negative_agreement	/			Negative_agreement			Does_not_apply	PS3	PS3	Positive_agreement	/			Not_automated	PM1	PM1	Positive_agreement	PM2_supporting	PM2_supporting	Positive_agreement	/			Not_automated			Negative_agreement			Negative_agreement			Does_not_apply			Not_automated			Does_not_apply		PP3	Manual_error	The program denies PP3 because PM1 is assigned and co-usage is not allowed (it can only be combined if PM1 is supporting).
CHEK2	c.591del	LPAT	LPAT	PVS1	PVS1	Positive_agreement	/			Negative_agreement			Does_not_apply			Negative_agreement	/			Not_automated			Negative_agreement	PM2_supporting	PM2_supporting	Positive_agreement	/			Not_automated			Negative_agreement			Negative_agreement			Does_not_apply			Not_automated			Does_not_apply			Negative_agreement	/
CHEK2	c.593-1G>T	VUS	PAT	PVS1_supporting	PVS1	Partially_automated	The program assigns PVS1_supporting because SpliceAi_AcceptorGain delta score is 0.55 and it is a canonical splice variant.But the program warns that one should check PVS1 strength manually.			Negative_agreement			Does_not_apply			Negative_agreement	/			Not_automated			Negative_agreement	PM2	PM2	Positive_agreement	/			Not_automated			Negative_agreement			Negative_agreement			Does_not_apply			Not_automated			Does_not_apply			Negative_agreement	/
CHEK2	c.715G>T	PAT	PAT	PVS1	PVS1	Positive_agreement	/			Negative_agreement			Does_not_apply			Negative_agreement	/			Not_automated			Negative_agreement	PM2	PM2	Positive_agreement	/			Not_automated			Negative_agreement			Negative_agreement			Does_not_apply			Not_automated			Does_not_apply			Negative_agreement	/
CHEK2	c.792+2T>C	VUS	PAT	PVS1_supporting	PVS1	Partially_automated	The program assigns PVS1_supporting because SpliceAi_donorGain delta score is 0.84 and it is a canonical splice variant.But the program warns that one should check PVS1 strength manually.			Negative_agreement			Does_not_apply			Negative_agreement	/			Not_automated			Negative_agreement	PM2	PM2	Positive_agreement	/			Not_automated			Negative_agreement			Negative_agreement			Does_not_apply			Not_automated			Does_not_apply			Negative_agreement	/
[truncated: 43 more columns]

## Sheet: ST10-MMR
Supplementary Table 10: MMR variants used to validate the program and the criteria assigned.
Variants were obtained from an in-house dataset. Criteria returned by vaRHC are marked with "_a" (automated) and with "_m" (manual). Discrepancies are fully detailed in the comments column of each criterion.
gene	variant	vaRCH_class	inhouse_Class	PVS1_a	PVS1_m	PVS1_agree	PVS1_comments	PS1_a	PS1_m	PS1_agree	PS2_a	PS2_m	PS2_agree	PS3_a	PS3_m	PS3_agree	PS4_a	PS4_m	PS4_agree	PM1_a	PM1_m	PM1_agree	PM2_a	PM2_m	PM2_agree	PM3_a	PM3_m	PM3_agree	PM4_a	PM4_m	PM4_agree	PM5_a	PM5_m	PM5_agree	PM5_comments	PM6_a	PM6_m	PM6_agree	PP1_a	PP1_m	PP1_agree	PP2_a	PP2_m	PP2_agree	PP3_a	PP3_m	PP3_agree	PP3_comments	PP4_a
MLH1	c.1-15T>C	VUS	VUS			Negative_agree				Negative_agree			Does_not_apply			Negative_agree			Not_automated			Does_not_apply	PM2_supporting	PM2_supporting	Positive_agree			Not_automated			Does_not_apply				/			Not_automated			Not_automated			Does_not_apply			Negative_agree
MLH1	c.1165C>T	VUS	VUS			Negative_agree				Negative_agree			Does_not_apply			Negative_agree			Not_automated			Does_not_apply	PM2_supporting	PM2_Supporting	Positive_agree			Not_automated			Does_not_apply				/			Not_automated			Not_automated			Does_not_apply	PP3	PP3	Positive_agree
MLH1	c.1667G>C	VUS	lPAT	PVS1_strong	PVS1_Strong	Positive_agree				Negative_agree			Does_not_apply			Negative_agree			Not_automated			Does_not_apply	PM2_supporting	PM2_Supporting	Positive_agree			Not_automated			Does_not_apply		PM5	Disagree_manualY	Manual classification assigns PM5 because it exists the variant c.1667G>T (at the same nucleotide) classified as Pathogenic by INSIGHT. It has been demonstrated that this variant alters splicing (adding 88bp of intron and causing a frameshift: r.1667_1668ins1667+1_1667+88, p.Ser556Argfs*2 (Sharp 2004). Splicing predictors in Alamut SSF and MAxEnt are equal for c.1667G>T and la c.1667G>C, but NNSP…			Not_automated			Not_automated			Does_not_apply			Negative_agree
MLH1	c.1937A>G	VUS	VUS			Negative_agree				Negative_agree			Does_not_apply			Negative_agree			Not_automated			Does_not_apply			Negative_agree			Not_automated			Does_not_apply				/			Not_automated			Not_automated			Does_not_apply	PP3_moderate	PP3_moderate	Positive_agree
MLH1	c.196A>G	VUS	VUS			Negative_agree				Negative_agree			Does_not_apply			Negative_agree			Not_automated			Does_not_apply	PM2_supporting	PM2_supporting	Positive_agree			Not_automated			Does_not_apply				/			Not_automated			Not_automated			Does_not_apply			Negative_agree
MLH1	c.198C>T	BEN	BEN			Negative_agreement				Negative_agreement			Does_not_apply			Negative_agreement			Not_automated			Does_not_apply			Negative_agreement			Not_automated			Does_not_apply				/			Not_automated			Not_automated			Does_not_apply			Negative_agreement
MLH1	c.29G>T	VUS	VUS			Negative_agree				Negative_agree			Does_not_apply			Negative_agree			Not_automated			Does_not_apply	PM2_supporting	PM2_supporting	Positive_agree			Not_automated			Does_not_apply				/			Not_automated			Not_automated			Does_not_apply	PP3	PP3	Positive_agree
MLH1	c.53G>T	VUS	VUS			Negative_agree				Negative_agree			Does_not_apply			Negative_agree			Not_automated			Does_not_apply	PM2_supporting	PM2_Supporting	Positive_agree			Not_automated			Does_not_apply				/			Not_automated			Not_automated			Does_not_apply			Negative_agree
MLH1	c.545+5A>G	VUS	lBEN			Negative_agreement				Negative_agreement			Does_not_apply			Negative_agreement			Not_automated			Does_not_apply	PM2_supporting	PM2_Supporting	Positive_agreement			Not_automated			Does_not_apply				/			Not_automated			Not_automated			Does_not_apply			Negative_agreement
MLH1	c.546-18T>C	VUS	VUS			Negative_agreement				Negative_agreement			Does_not_apply			Negative_agreement			Not_automated			Does_not_apply	PM2_supporting	PM2_Supporting	Positive_agreement			Not_automated			Does_not_apply				/			Not_automated			Not_automated			Does_not_apply			Negative_agreement
MLH1	c.702G>A	BEN	BEN			Negative_agreement				Negative_agreement			Does_not_apply			Negative_agreement			Not_automated			Does_not_apply			Negative_agreement			Not_automated			Does_not_apply				/			Not_automated			Not_automated			Does_not_apply			Negative_agreement
MLH1	c.790C>T	VUS	VUS			Negative_agree				Negative_agree			Does_not_apply			Negative_agree			Not_automated			Does_not_apply	PM2_supporting	PM2_supporting	Positive_agree			Not_automated			Does_not_apply				/			Not_automated			Not_automated			Does_not_apply			Negative_agree
MLH1	c.932A>G	VUS	VUS			Negative_agree				Negative_agree			Does_not_apply			Negative_agree			Not_automated			Does_not_apply	PM2_supporting	PM2_Supporting	Positive_agree			Not_automated			Does_not_apply				/			Not_automated			Not_automated			Does_not_apply			Negative_agree
MSH2	c.1155A>G	lBEN	lBEN			Negative_agreement	/			Negative_agreement			Does_not_apply			Negative_agreement			Does_not_apply			Does_not_apply	PM2_supporting	PM2_supporting	Positive_agreement			Not_automated			Does_not_apply			Negative_agreement				Not_automated			Not_automated			Does_not_apply			Negative_agreement	/
MSH2	c.1159C>T	lBEN	lBEN			Negative_agreement	/			Negative_agreement			Does_not_apply			Negative_agreement			Does_not_apply			Does_not_apply			Negative_agreement			Not_automated			Does_not_apply			Negative_agreement				Not_automated			Not_automated			Does_not_apply			Negative_agreement	/
MSH2	c.156G>A	lBEN	lBEN			Negative_agreement	/			Negative_agreement			Does_not_apply			Negative_agreement			Does_not_apply			Does_not_apply	PM2_supporting	PM2_supporting	Positive_agreement			Not_automated			Does_not_apply			Negative_agreement				Not_automated			Not_automated			Does_not_apply			Negative_agreement	/
MSH2	c.1571G>A	VUS	VUS			Negative_agree	/			Negative_agree			Does_not_apply			Negative_agree			Does_not_apply			Does_not_apply	PM2_supporting	PM2_supporting	Positive_agree			Not_automated			Does_not_apply	PM5_supporting	PM5_Supporting	Positive_agree				Not_automated			Not_automated			Does_not_apply	PP3	PP3_Moderate	Partially_agree	Manual classification assigns PP3_moderate but it is a manual error because prior probability is 0.752487599849701 that is < the PP3_moderate cut-off.
MSH2	c.1787A>G	lBEN	lBEN			Negative_agreement	/			Negative_agreement			Does_not_apply			Negative_agreement			Does_not_apply			Does_not_apply			Negative_agreement			Not_automated			Does_not_apply			Negative_agreement				Not_automated			Not_automated			Does_not_apply			Negative_agreement	/
MSH2	c.198C>T	BEN	BEN			Negative_agreement	/			Negative_agreement			Does_not_apply			Negative_agreement			Does_not_apply			Does_not_apply			Negative_agreement			Not_automated			Does_not_apply			Negative_agreement				Not_automated			Not_automated			Does_not_apply			Negative_agreement	/
MSH2	c.2077T>G	VUS	VUS			Negative_agree	/			Negative_agree			Does_not_apply			Negative_agree			Does_not_apply			Does_not_apply	PM2_supporting	PM2_supporting	Positive_agree			Not_automated			Does_not_apply			Negative_agree				Not_automated			Not_automated			Does_not_apply			Negative_agree	/
MSH2	c.2164G>T	VUS	VUS			Negative_agree	/			Negative_agree			Does_not_apply			Negative_agree			Does_not_apply			Does_not_apply	PM2_supporting	PM2_supporting	Positive_agree			Not_automated			Does_not_apply			Negative_agree				Not_automated			Not_automated			Does_not_apply	PP3_moderate	PP3_moderate	Positive_agree	/
MSH2	c.2182_2199del	VUS	VUS			Negative_agree	/			Negative_agree			Does_not_apply			Negative_agree			Does_not_apply			Does_not_apply	PM2_supporting	PM2_supporting	Positive_agree			Not_automated			Does_not_apply			Negative_agree				Not_automated			Not_automated			Does_not_apply			Negative_agree	/
MSH2	c.2277A>T	lBEN	lBEN			Negative_agreement	/			Negative_agreement			Does_not_apply			Negative_agreement			Does_not_apply			Does_not_apply	PM2_supporting	PM2_supporting	Positive_agreement			Not_automated			Does_not_apply			Negative_agreement				Not_automated			Not_automated			Does_not_apply			Negative_agreement	/
MSH2	c.2322T>G	VUS	VUS			Negative_agree	/			Negative_agree			Does_not_apply			Negative_agree			Does_not_apply			Does_not_apply	PM2_supporting	PM2_supporting	Positive_agree			Not_automated			Does_not_apply			Negative_agree				Not_automated			Not_automated			Does_not_apply			Negative_agree	/
MSH2	c.2459-12A>G	VUS	PAT		PVS1	Partially_automated	Manual classification assigns PVS1 because : Ambry internal data in Clinvar explain that RNA studies have demonstrated this alteration results in abnormal splicing in the set of samples tested. However, the program does not automate all RNA studies.			Negative_agree			Does_not_apply			Negative_agree			Does_not_apply			Does_not_apply	PM2_supporting	PM2_supporting	Positive_agree			Not_automated			Does_not_apply			Negative_agree				Not_automated			Not_automated			Does_not_apply	PP3		Disagree_aY	The program assigs PP3 because SpliceAI predicts a gain. Manual classification denies PP3 because it assigns PVS1 and co-usage is not allowed.
MSH2	c.2580G>A	lBEN	lBEN			Negative_agreement	/			Negative_agreement			Does_not_apply			Negative_agreement			Does_not_apply			Does_not_apply	PM2_supporting	PM2_supporting	Positive_agreement			Not_automated			Does_not_apply			Negative_agreement				Not_automated			Not_automated			Does_not_apply			Negative_agreement	/
MSH2	c.2634+19A>G	lBEN	lBEN			Negative_agreement	/			Negative_agreement			Does_not_apply			Negative_agreement			Does_not_apply			Does_not_apply	PM2_supporting	PM2_supporting	Positive_agreement			Not_automated			Does_not_apply			Negative_agreement				Not_automated			Not_automated			Does_not_apply			Negative_agreement	/
MSH2	c.2749G>A	VUS	VUS			Negative_agreement	/			Negative_agreement			Does_not_apply			Negative_agreement			Does_not_apply			Does_not_apply	PM2_supporting	PM2_supporting	Positive_agreement			Not_automated			Does_not_apply			Negative_agreement				Not_automated			Not_automated			Does_not_apply			Negative_agreement	/
MSH2	c.459C>T	lBEN	lBEN			Negative_agreement	/			Negative_agreement			Does_not_apply			Negative_agreement			Does_not_apply			Does_not_apply	PM2_supporting	PM2_supporting	Positive_agreement			Not_automated			Does_not_apply			Negative_agreement				Not_automated			Not_automated			Does_not_apply			Negative_agreement	/
MSH2	c.536dup	VUS	PAT	PVS1	PVS1	Positive_agree	/			Negative_agree			Does_not_apply			Negative_agree			Does_not_apply			Does_not_apply	PM2_supporting	PM2_supporting	Positive_agree			Not_automated			Does_not_apply			Negative_agree				Not_automated			Not_automated			Does_not_apply			Negative_agree	/
MSH2	c.698C>G	VUS	VUS			Negative_agreement	/			Negative_agreement			Does_not_apply			Negative_agreement			Does_not_apply			Does_not_apply	PM2_supporting	PM2_supporting	Positive_agreement			Not_automated			Does_not_apply			Negative_agreement				Not_automated			Not_automated			Does_not_apply			Negative_agreement	/
MSH2	c.813T>C	lBEN	lBEN			Negative_agreement	/			Negative_agreement			Does_not_apply			Negative_agreement			Does_not_apply			Does_not_apply	PM2_supporting	PM2_supporting	Positive_agreement			Not_automated			Does_not_apply			Negative_agreement				Not_automated			Not_automated			Does_not_apply			Negative_agreement	/
MSH2	c.885C>G	VUS	VUS			Negative_agreement	/			Negative_agreement			Does_not_apply			Negative_agreement			Does_not_apply			Does_not_apply			Negative_agreement			Not_automated			Does_not_apply			Negative_agreement				Not_automated			Not_automated			Does_not_apply			Negative_agreement	/
MSH2	c.98C>T	VUS	VUS			Negative_agree	/			Negative_agree			Does_not_apply			Negative_agree			Does_not_apply			Does_not_apply	PM2_supporting	PM2_supporting	Positive_agree			Not_automated			Does_not_apply			Negative_agree				Not_automated			Not_automated			Does_not_apply	PP3	PP3	Positive_agree	/
MSH6	c.1407T>C	LBEN	LBEN			Negative_agreement				Negative_agreement			Does_not_apply			Negative_agreement			Does_not_apply			Does_not_apply	PM2_supporting	PM2_Supporting	Positive_agreement			Not_automated			Does_not_apply			Negative_agreement				Not_automated			Not_automated			Does_not_apply			Negative_agreement	/
MSH6	c.1449G>T	BEN	BEN			Negative_agreement				Negative_agreement			Does_not_apply			Negative_agreement			Does_not_apply			Does_not_apply			Negative_agreement			Not_automated			Does_not_apply			Negative_agreement				Not_automated			Not_automated			Does_not_apply			Negative_agreement	/
MSH6	c.1559G>A	LPAT	LPAT			Negative_agree				Negative_agree			Does_not_apply	PS3	PS3	Positive_agree			Does_not_apply			Does_not_apply	PM2_supporting	PM2_supporting	Positive_agree			Not_automated			Does_not_apply			Negative_agree				Not_automated			Not_automated			Does_not_apply	PP3_moderate	PP3_moderate	Positive_agree	/
MSH6	c.1677C>T	LBEN	LBEN			Negative_agreement				Negative_agreement			Does_not_apply			Negative_agreement			Does_not_apply			Does_not_apply	PM2_supporting	PM2_Supporting	Positive_agreement			Not_automated			Does_not_apply			Negative_agreement				Not_automated			Not_automated			Does_not_apply			Negative_agreement	/
MSH6	c.1754T>C	VUS	LPAT			Negative_agree				Negative_agree			Does_not_apply			Negative_agree			Does_not_apply			Does_not_apply	PM2_supporting	PM2_Supporting	Positive_agree			Not_automated			Does_not_apply			Negative_agree				Not_automated			Not_automated			Does_not_apply	PP3_moderate	PP3_moderate	Positive_agree	/
MSH6	c.2041C>T	VUS	VUS			Negative_agreement				Negative_agreement			Does_not_apply			Negative_agreement			Does_not_apply			Does_not_apply	PM2_supporting	PM2_supporting	Positive_agreement			Not_automated			Does_not_apply			Negative_agreement				Not_automated			Not_automated			Does_not_apply			Negative_agreement	/
MSH6	c.2271C>T	LBEN	LBEN			Negative_agreement				Negative_agreement			Does_not_apply			Negative_agreement			Does_not_apply			Does_not_apply			Negative_agreement			Not_automated			Does_not_apply			Negative_agreement				Not_automated			Not_automated			Does_not_apply			Negative_agreement	/
MSH6	c.2319C>T	LBEN	LBEN			Negative_agreement				Negative_agreement			Does_not_apply			Negative_agreement			Does_not_apply			Does_not_apply			Negative_agreement			Not_automated			Does_not_apply			Negative_agreement				Not_automated			Not_automated			Does_not_apply			Negative_agreement	/
MSH6	c.261-14C>A	VUS	VUS			Negative_agree				Negative_agree			Does_not_apply			Negative_agree			Does_not_apply			Does_not_apply			Negative_agree			Not_automated			Does_not_apply			Negative_agree				Not_automated			Not_automated			Does_not_apply			Negative_agree	/
MSH6	c.3162C>T	BEN	BEN			Negative_agreement				Negative_agreement			Does_not_apply			Negative_agreement			Does_not_apply			Does_not_apply			Negative_agreement			Not_automated			Does_not_apply			Negative_agreement				Not_automated			Not_automated			Does_not_apply			Negative_agreement	/
MSH6	c.3172+7C>G	LBEN	LBEN			Negative_agreement				Negative_agreement			Does_not_apply			Negative_agreement			Does_not_apply			Does_not_apply	PM2_supporting	PM2_Supporting	Positive_agreement			Not_automated			Does_not_apply			Negative_agreement				Not_automated			Not_automated			Does_not_apply			Negative_agreement	/
MSH6	c.3246G>T	BEN	BEN			Not_assessed				Not_assessed			Does_not_apply			Not_assessed			Does_not_apply			Does_not_apply			Not_assessed			Not_automated			Does_not_apply			Not_assessed				Not_automated			Not_automated			Does_not_apply			Not_assessed	/
MSH6	c.3260C>G	VUS	VUS			Negative_agree				Negative_agree			Does_not_apply			Negative_agree			Does_not_apply			Does_not_apply			Negative_agree			Not_automated			Does_not_apply			Negative_agree				Not_automated			Not_automated			Does_not_apply	PP3_moderate	PP3	Manual_error	The program assigns PP3 moderate because prior is 0.8132. It is a manual error.
MSH6	c.3284G>A	VUS	VUS			Negative_agree				Negative_agree			Does_not_apply			Negative_agree			Does_not_apply			Does_not_apply			Negative_agree			Not_automated			Does_not_apply			Negative_agree				Not_automated			Not_automated			Does_not_apply	PP3	PP3	Positive_agree	/
MSH6	c.3350G>C	VUS	VUS			Negative_agreement				Negative_agreement			Does_not_apply			Negative_agreement			Does_not_apply			Does_not_apply	PM2_supporting	PM2_Supporting	Positive_agreement			Not_automated			Does_not_apply			Negative_agreement				Not_automated			Not_automated			Does_not_apply			Negative_agreement	/
MSH6	c.3488A>T	BEN	BEN			Not_assessed				Not_assessed			Does_not_apply			Not_assessed			Does_not_apply			Does_not_apply			Not_assessed			Not_automated			Does_not_apply			Not_assessed				Not_automated			Not_automated			Does_not_apply			Not_assessed	/
MSH6	c.3490G>A	VUS	VUS			Negative_agreement				Negative_agreement			Does_not_apply			Negative_agreement			Does_not_apply			Does_not_apply	PM2_supporting	PM2_Supporting	Positive_agreement			Not_automated			Does_not_apply			Negative_agreement				Not_automated			Not_automated			Does_not_apply			Negative_agreement	/
MSH6	c.3496_3497dup	LPAT	PAT	PVS1	PVS1	Positive_agree				Negative_agree			Does_not_apply			Negative_agree			Does_not_apply			Does_not_apply	PM2_supporting	PM2_supporting	Positive_agree			Not_automated			Does_not_apply			Negative_agree				Not_automated			Not_automated			Does_not_apply			Negative_agree	/
MSH6	c.3727A>T	VUS	VUS			Negative_agree				Negative_agree			Does_not_apply			Negative_agree			Does_not_apply			Does_not_apply			Negative_agree			Not_automated			Does_not_apply			Negative_agree				Not_automated			Not_automated			Does_not_apply			Negative_agree	/
MSH6	c.3787C>T	VUS	VUS			Negative_agreement				Negative_agreement			Does_not_apply			Negative_agreement			Does_not_apply			Does_not_apply	PM2_supporting	PM2_Supporting	Positive_agreement			Not_automated			Does_not_apply			Negative_agreement				Not_automated			Not_automated			Does_not_apply			Negative_agreement	/
MSH6	c.3918_3929dup	VUS	VUS			Negative_agree				Negative_agree			Does_not_apply			Negative_agree			Does_not_apply			Does_not_apply	PM2_supporting	PM2_Supporting	Positive_agree			Not_automated			Does_not_apply			Negative_agree				Not_automated			Not_automated			Does_not_apply	PP3		Refined_criterion	The program assigns PP3 because it is an inframe insertion and provean score is -11.392 which is < -2.5.
MSH6	c.3946_3947insTGT	LPAT	PAT	PVS1	PVS1	Positive_agree				Negative_agree			Does_not_apply			Negative_agree			Does_not_apply			Does_not_apply	PM2_supporting	PM2_supporting	Positive_agree			Not_automated			Does_not_apply			Negative_agree				Not_automated			Not_automated			Does_not_apply			Negative_agree	/
MSH6	c.3961A>G	VUS	VUS			Negative_agree				Negative_agree			Does_not_apply			Negative_agree			Does_not_apply			Does_not_apply			Negative_agree			Not_automated			Does_not_apply			Negative_agree				Not_automated			Not_automated			Does_not_apply			Negative_agree	/
MSH6	c.3968T>C	VUS	VUS			Negative_agree				Negative_agree			Does_not_apply			Negative_agree			Does_not_apply			Does_not_apply	PM2_supporting	PM2_supporting	Positive_agree			Not_automated			Does_not_apply			Negative_agree				Not_automated			Not_automated			Does_not_apply			Negative_agree	/
MSH6	c.4001+2_4001+3insAACTA	VUS	VUS			Negative_agreement				Negative_agreement			Does_not_apply			Negative_agreement			Does_not_apply			Does_not_apply			Negative_agreement			Not_automated			Does_not_apply			Negative_agreement				Not_automated			Not_automated			Does_not_apply			Negative_agreement	/
MSH6	c.4002-10T>A	VUS	LBEN			Negative_agree				Negative_agree			Does_not_apply			Negative_agree			Does_not_apply			Does_not_apply			Negative_agree			Not_automated			Does_not_apply			Negative_agree				Not_automated			Not_automated			Does_not_apply			Negative_agree	/
MSH6	c.457+13A>G	BEN	BEN			Not_assessed				Not_assessed			Does_not_apply			Not_assessed			Does_not_apply			Does_not_apply			Not_assessed			Not_automated			Does_not_apply			Not_assessed				Not_automated			Not_automated			Does_not_apply			Not_assessed	/
MSH6	c.457+19_457+20del	LBEN	LBEN			Negative_agreement				Negative_agreement			Does_not_apply			Negative_agreement			Does_not_apply			Does_not_apply			Negative_agreement			Not_automated			Does_not_apply			Negative_agreement				Not_automated			Not_automated			Does_not_apply			Negative_agreement	/
MSH6	c.627+9C>T	LBEN	LBEN			Negative_agreement				Negative_agreement			Does_not_apply			Negative_agreement			Does_not_apply			Does_not_apply			Negative_agreement			Not_automated			Does_not_apply			Negative_agreement				Not_automated			Not_automated			Does_not_apply			Negative_agreement	/
MSH6	c.628-8C>T	VUS	VUS			Negative_agreement				Negative_agreement			Does_not_apply			Negative_agreement			Does_not_apply			Does_not_apply	PM2_supporting	PM2_Supporting	Positive_agreement			Not_automated			Does_not_apply			Negative_agreement				Not_automated			Not_automated			Does_not_apply			Negative_agreement	/
MSH6	c.814G>C	VUS	VUS			Negative_agreement				Negative_agreement			Does_not_apply			Negative_agreement			Does_not_apply			Does_not_apply	PM2_supporting	PM2_Supporting	Positive_agreement			Not_automated			Does_not_apply			Negative_agreement				Not_automated			Not_automated			Does_not_apply			Negative_agreement	/
MSH6	c.850dup	LPAT	PAT	PVS1	PVS1	Positive_agree				Negative_agree			Does_not_apply			Negative_agree			Does_not_apply			Does_not_apply	PM2_supporting	PM2_supporting	Positive_agree			Not_automated			Does_not_apply			Negative_agree				Not_automated			Not_automated			Does_not_apply			Negative_agree	/
MSH6	c.884A>G	VUS	VUS			Negative_agree				Negative_agree			Does_not_apply			Negative_agree			Does_not_apply			Does_not_apply			Negative_agree			Not_automated			Does_not_apply			Negative_agree				Not_automated			Not_automated			Does_not_apply			Negative_agree	/
PMS2	c.1239dup	lPAT	PAT	PVS1	PVS1	Positive_agree	/			Negative_agree			Does_not_apply			Not_automated			Does_not_apply			Does_not_apply	PM2_supporting	PM2_supporting	Positive_agree		PM3	Not_automated			Does_not_apply			Negative_agree				Not_automated			Not_automated			Does_not_apply			Negative_agree
PMS2	c.1533G>A	lBEN	lBEN			Negative_agreement	/			Negative_agreement			Does_not_apply			Not_automated			Does_not_apply			Does_not_apply			Negative_agreement			Not_automated			Does_not_apply			Negative_agreement				Not_automated			Not_automated			Does_not_apply			Negative_agreement
PMS2	c.2149G>A	VUS	lBEN			Negative_agree	/			Negative_agree			Does_not_apply			Not_automated			Does_not_apply			Does_not_apply			Negative_agree			Not_automated			Does_not_apply			Negative_agree				Not_automated			Not_automated			Does_not_apply			Negative_agree
PMS2	c.2395C>T	VUS	VUS			Negative_agree	/			Negative_agree			Does_not_apply			Not_automated			Does_not_apply			Does_not_apply			Negative_agree			Not_automated			Does_not_apply			Negative_agree				Not_automated			Not_automated			Does_not_apply	PP3_moderate	PP3_Moderate	Positive_agree
PMS2	c.312del	lPAT	PAT	PVS1	PVS1	Positive_agree	/			Negative_agree			Does_not_apply			Not_automated			Does_not_apply			Does_not_apply	PM2_supporting	PM2_supporting	Positive_agree			Not_automated			Does_not_apply			Negative_agree				Not_automated			Not_automated			Does_not_apply			Negative_agree
PMS2	c.706-1G>T	lPAT	PAT	PVS1	PVS1	Positive_agree	/			Negative_agree			Does_not_apply			Not_automated			Does_not_apply			Does_not_apply	PM2_supporting	PM2_supporting	Positive_agree			Not_automated			Does_not_apply			Negative_agree				Not_automated			Not_automated			Does_not_apply			Negative_agree
PMS2	c.717_723dup	lPAT	PAT	PVS1	PVS1	Positive_agree	/			Negative_agree			Does_not_apply			Not_automated			Does_not_apply			Does_not_apply	PM2_supporting	PM2_Supporting	Positive_agree			Not_automated			Does_not_apply			Negative_agree				Not_automated			Not_automated			Does_not_apply			Negative_agree
PMS2	c.857A>G	VUS	VUS			Negative_agree	/			Negative_agree			Does_not_apply			Not_automated			Does_not_apply			Does_not_apply			Negative_agree			Not_automated			Does_not_apply			Negative_agree				Not_automated			Not_automated			Does_not_apply	PP3	PP3	Positive_agree
PMS2	c.903G>T	VUS	PAT	PVS1_strong	PVS1_observed	Partially_agree	PA			Negative_agree			Does_not_apply			Not_automated			Does_not_apply			Does_not_apply	PM2_supporting	PM2_supporting	Positive_agree		PM3_Supporting	Not_automated			Does_not_apply			Negative_agree				Not_automated			Not_automated			Does_not_apply			Negative_agree
PMS2	c.1144+4A>G	VUS	VUS							Negative_agreement			Does_not_apply			Not_automated			Does_not_apply			Does_not_apply	PM2_supporting	PM2_supporting	Positive_agreement			Not_automated			Does_not_apply			Negative_agreement				Not_automated			Not_automated			Does_not_apply			Negative_agreement
[truncated: 43 more columns]

[truncated: 6 more sheets: ST11-PTEN, ST12-TP53, ST13-SpliceAI cut-offs, ST14-Other Predictor cut-offs, ST15-PS1_PM5 hypothethical vars, ST16-SIGVAR comparison]
